# Supplementary material for: Spatial localization of the first and last enzymes effectively connects active metabolic pathways in bacteria
Source: BMC Syst Biol. 2014 Dec 14;8:131. doi: 10.1186/s12918-014-0131-1 (PMC4279816; doi:10.1186/s12918-014-0131-1)
Supplement: Additional file 2: Table S1. — List of Elementary Flux Patterns. List of 435 EFPs with at least one enzyme localized. Each line defines a different EFP and the E.coli gene numbers b0000 of the enzymes catalyzing the reactions are indicated following the EFP reaction order from left to right; when a gene number is not available, the reaction name is given instead. The list of 219 localized enzymes is indicated in the file Additional file 11: Text S2. Note that some of the EFPs used in the analysis translate into the same gene-set, not repeated here. [file 12918_2014_131_MOESM2_ESM.txt]

Composition of EFPs
b2066	R_CMPN	b0337									
b2781	R_CMPN	b0337									
b0433	b1107	b1640									
b1852	b0767	b2029									
b2066	b0910	b0474									
b1238	b2827	b2291									
b2498	b0910	b2518									
b2937	b1107	b1640									
b0160	b0477	b3648									
b2407	b0477	b3648									
b2784	b3779	b3650									
b0273	b3172	b3960									
b3172	b3960	b4254									
b3429	b3430	b3428									
b3845	b3846	b2341									
b3846	b2342	b2341									
b3845	b3846	b0221									
b3846	b0221	b2342									
b3433	b4024	b3940									
b0474	b0910	R_CMPN	b0337								
b4161	b0910	R_CMPN	b0337								
b2143	b1238	b2827	b2291								
b3924	b2781	b2291	b4386								
b3610	b0474	b2291	b4386								
b3781	b0474	b2291	b4386								
b1852	b0767	b1851	b1850								
b2066	b0910	b2582	b2518								
b2066	b0910	b3610	b2518								
b2066	b0910	b0474	b3924								
b0759	b0757	b0758	b0688								
b1297	b1298	b1300	b1301								
b0365	b0366	b0367	b2223								
b0759	b0757	b0758	b2690								
b0759	b0757	b0758	b2708								
b0759	b0757	b0758	b3197								
b3225	b3223	b3222	b0677								
b3429	b3432	b3430	b3428								
b3429	b3432	b3430	b3417								
b3671	b3774	b3771	b3670								
b3774	b3771	b0078	b0077								
b3845	b3846	b0221	b2341								
b3846	b0221	b2342	b2341								
b2224	b3846	b0221	b2341								
b2224	b3845	b3846	b0221								
b2224	b3846	b0221	b2342								
b3845	b3846	b0221	b2342								
b1415	b3903	b3904	b3902								
b2799	b3903	b3904	b3902								
b0153	b0151	b0152	b3915								
b3583	b4196	b4197	b4192								
b0910	b2675	b0171	b2827	b2291							
b0910	b2582	b0171	b2827	b2291							
b4386	b4382	b1238	b2827	b2291							
b2407	b4382	b1238	b2827	b2291							
b4384	b4382	b1238	b2827	b2291							
b3924	b2065	b2251	b2827	b2291							
b3924	b2518	b0474	b2291	b4386							
b3610	b2518	b2781	b2291	b4386							
b3781	b2518	b2781	b2291	b4386							
b3924	b2781	b2291	b4386	b0469							
b3781	b0474	b2291	b4386	b0469							
b3610	b0474	b2291	b4386	b0469							
b3974	b3639	b3639	b3634	b0103							
b0910	b2675	b0171	b4374	b4382							
b0910	b2582	b0171	b4374	b4382							
b4386	b4382	b1238	b2827	b4374							
b2927	b2320	b0907	b2564	R_PDX5PO2						
b2927	b2320	b0907	b2564	b1638							
b0118	b0331	b0333	b0334	b0335							
b0347	b0348	b0349	b0350	b0352							
b0592	b0588	b0589	b0590	b0585							
b0759	b0757	b0758	b0344	b0688							
b1747	b1745	b1748	b1746	b1744							
b0759	b0757	b0758	b0344	b2690							
b0759	b0757	b0758	b2708	b0344							
b0759	b0757	b0758	b3197	b0344							
b0759	b0757	b0758	b3417	b0403							
b3770	b0074	b0073	b0072	b0071							
b3671	b3774	b3771	b3770	b3670							
b3774	b3771	b3770	b0078	b0077							
b2224	b3846	b0221	b2342	b2341							
b2224	b3845	b3846	b0221	b2341							
b3845	b3846	b0221	b2342	b2341							
b0592	b0588	b0590	b0589	b3915							
b3433	b4024	b0002	b0003	b0004							
b3433	b4024	b3940	b0003	b0004							
b0757	b0758	b0759	b4119	b0688							
b0759	b0757	b0758	b4119	b2690							
b0759	b0757	b0758	b2708	b4119							
b0759	b0757	b0758	b3197	b4119							
b0759	b0757	b0758	b1896	b4239							
b4290	b4289	b4288	b4287	b3915							
b2498	b0910	b2582	b0171	b2827	b2291						
b2498	b0910	b2675	b0171	b2827	b2291						
b2066	b0910	b2675	b0171	b2827	b2291						
b2066	b0910	b2582	b0171	b2827	b2291						
b3924	b2065	b2518	b0171	b2827	b2291						
b0910	b2675	b2518	b2251	b2827	b2291						
b0910	b2582	b2518	b2251	b2827	b2291						
b0910	b2518	b3924	b2251	b2827	b2291						
b2675	b3648	b2291	b2407	b0238	b3648						
b2582	b3648	b2291	b2407	b0238	b3648						
b3924	b2518	b0474	b2291	b4386	b0469						
b3610	b2518	b2781	b2291	b4386	b0469						
b3781	b2518	b2781	b2291	b4386	b0469						
b2066	b0910	b2582	b0171	b4374	b4382						
b2066	b0910	b2675	b0171	b4374	b4382						
b3924	b2065	b2518	b0171	b4374	b4382						
b0910	b2582	b0171	b2827	b1098	b2518						
b0910	b2675	b0171	b2827	b1098	b2518						
b4386	b4382	b1238	b2827	b1098	b2518						
b0118	b0902	b0903	b0331	b0333	b0334						
b0118	b0331	b0333	b0334	b2917	b2919						
b0118	b0902	b0331	b0333	b0334	b3114						
b0185	b3255	b3256	b2316	b1094	b1092						
b0759	b0757	b0758	b0344	b3417	b0403						
b0759	b0757	b0758	b1896	b1897	b3519						
b0118	b3588	b0331	b0333	b0334	b0335						
b3671	b3774	b3771	b3770	b3670	b1814						
b3671	b3774	b3771	b3770	b3670	b2797						
b3671	b3774	b3771	b3770	b3670	b3117						
b3774	b3771	b3770	b0078	b0077	b1814						
b3774	b3771	b3770	b0078	b0077	b2797						
b3774	b3771	b3770	b0078	b0077	b3117						
b3772	b3671	b3774	b3771	b3770	b3670						
b3772	b3774	b3771	b3770	b0078	b0077						
b0592	b0588	b0590	b0589	b0585	b3915						
b3915	b3476	b3477	b3478	b3479	b3480						
b3770	b0074	b0073	b0072	b0071	b4054						
b0759	b0757	b0758	b3417	b0403	b4119						
b0759	b0757	b0758	b0344	b1896	b4239						
b0759	b0757	b0758	b4119	b1896	b4239						
R_MLDCP3App	R_MLDEP1pp	b2701	b0433	b0110	b1107	b1640					
R_MLDCP1App	b3182	b2701	b0433	b0110	b1107	b1640					
R_MLDEP2pp	b2010	b2701	b0433	b0110	b1107	b1640					
R_MLDCP2App	b2010	b2701	b0433	b0110	b1107	b1640					
b2010	b3182	b2701	b0433	b0110	b1107	b1640					
b3182	b2010	b2701	b0433	b0110	b1107	b1640					
b2010	b2010	b2701	b0433	b0110	b1107	b1640					
b2010	b3182	b2813	b0433	b0110	b1107	b1640					
R_MLDCP3App	R_MLDEP1pp	b2701	b0433	b1107	b0110	b1640					
R_MLDCP1App	b3182	b2701	b0433	b1107	b0110	b1640					
R_MLDEP2pp	b2010	b2701	b0433	b1107	b0110	b1640					
R_MLDCP2App	b2010	b2701	b0433	b1107	b0110	b1640					
b2010	b3182	b2701	b0433	b1107	b0110	b1640					
b3182	b2010	b2701	b0433	b1107	b0110	b1640					
b2010	b2010	b2701	b0433	b1107	b0110	b1640					
b2010	b3182	b2813	b0433	b1107	b0110	b1640					
b0910	b2518	b3924	b2518	b0171	b2827	b2291					
b3924	b2781	b2744	b2143	b1238	b2827	b2291					
b0910	b2582	b2518	b2065	b2251	b2827	b2291					
b4161	b2582	b2518	b2065	b2251	b2827	b2291					
b0474	b2582	b2518	b2065	b2251	b2827	b2291					
b0474	b3610	b2518	b2065	b2251	b2827	b2291					
b0910	b3610	b2518	b2065	b2251	b2827	b2291					
b4161	b3610	b2518	b2065	b2251	b2827	b2291					
b2498	b0910	b2675	b2518	b2251	b2827	b2291					
b2498	b0910	b2582	b2518	b2251	b2827	b2291					
b2066	b0910	b2582	b2518	b2251	b2827	b2291					
b2066	b0910	b2675	b2518	b2251	b2827	b2291					
b2675	b3648	b2291	b2407	b2407	b0477	b3648					
b2582	b3648	b2291	b2407	b2407	b0477	b3648					
b2066	b0910	b3610	b0910	b2744	b2143	b4382					
b2066	b0910	b2582	b0910	b2744	b2143	b4382					
b0910	b2518	b3924	b2518	b0171	b4374	b4382					
b0414	b0414	R_PMDPHT	b1662	b0415	b0025	b0025				
b2498	b0910	b2582	b0171	b2827	b1098	b2518					
b2498	b0910	b2675	b0171	b2827	b1098	b2518					
b2066	b0910	b2582	b0171	b2827	b1098	b2518					
b2066	b0910	b2675	b0171	b2827	b1098	b2518					
b3924	b2065	b2518	b0171	b2827	b1098	b2518					
b0118	b0902	b0903	b0331	b0333	b0334	b2579					
b2750	b2752	b2762	b2763	b2764	b2751	b2582					
b2750	b2752	b2762	b2763	b2764	b2751	b0849					
b2750	b2752	b2762	b2763	b2764	b2751	b1064					
b2750	b2752	b2762	b2763	b2764	b2751	b1654					
b0185	b3255	b3256	b2316	b1094	b1092	b1091					
b0185	b3255	b3256	b2316	b1094	b2323	b1092					
b0757	b0758	b0759	b0344	b1896	b1897	b3519					
b2750	b2752	b2762	b2763	b2764	b2751	b3610					
b2750	b2752	b2762	b2763	b2764	b2751	b3781					
b0759	b0757	b0758	b4119	b1896	b1897	b3519					
b0087	b3189	b3972	b0086	b0090	b4233	b0149					
b0087	b3189	b3972	b0086	b0090	b4233	b2519					
b0087	b3189	b3972	b0086	b0090	b3396	b4233					
b3182	b2010	b2701	R_AGM4PCPpp	b0433	b0110	b1107	b1640				
b2010	b2010	b2701	R_AGM4PCPpp	b0433	b0110	b1107	b1640				
b2010	b3182	b2701	R_AGM4PCPpp	b0433	b0110	b1107	b1640				
b2010	b3182	b2813	R_AGM4PCPpp	b0433	b0110	b1107	b1640				
b3182	b2010	R_MLDCP1Bpp	b2701	b0433	b0110	b1107	b1640				
b2010	b2010	R_MLDCP1Bpp	b2701	b0433	b0110	b1107	b1640				
b2010	b3182	R_MLDCP1Bpp	b2701	b0433	b0110	b1107	b1640				
R_MLDCP1App	b3182	R_MLDCP2Bpp	b2701	b0433	b0110	b1107	b1640				
R_MLDEP2pp	b2010	R_MLDCP2Bpp	b2701	b0433	b0110	b1107	b1640				
R_MLDCP2App	b2010	R_MLDCP2Bpp	b2701	b0433	b0110	b1107	b1640				
b3182	b2010	b2701	b0433	b1192	b0110	b1107	b1640				
b2010	b3182	b2701	b0433	b1192	b0110	b1107	b1640				
b2010	b2010	b2701	b0433	b1192	b0110	b1107	b1640				
R_MLDCP1App	b3182	b2701	b0433	b1192	b0110	b1107	b1640				
R_MLDCP2App	b2010	b2701	b0433	b1192	b0110	b1107	b1640				
R_MLDEP2pp	b2010	b2701	b0433	b1192	b0110	b1107	b1640				
b2010	b3182	b2813	b0433	b1192	b0110	b1107	b1640				
b2010	b3182	b2701	R_AGM4PCPpp	b0433	b1107	b0110	b1640				
b3182	b2010	b2701	R_AGM4PCPpp	b0433	b1107	b0110	b1640				
b2010	b2010	b2701	R_AGM4PCPpp	b0433	b1107	b0110	b1640				
b2010	b3182	b2813	R_AGM4PCPpp	b0433	b1107	b0110	b1640				
b3182	b2010	R_MLDCP1Bpp	b2701	b0433	b1107	b0110	b1640				
b2010	b3182	R_MLDCP1Bpp	b2701	b0433	b1107	b0110	b1640				
b2010	b2010	R_MLDCP1Bpp	b2701	b0433	b1107	b0110	b1640				
R_MLDCP2App	b2010	R_MLDCP2Bpp	b2701	b0433	b1107	b0110	b1640				
R_MLDCP1App	b3182	R_MLDCP2Bpp	b2701	b0433	b1107	b0110	b1640				
R_MLDEP2pp	b2010	R_MLDCP2Bpp	b2701	b0433	b1107	b0110	b1640				
b2010	b2010	b2701	b0433	b1192	b1107	b0110	b1640				
b2010	b3182	b2701	b0433	b1192	b1107	b0110	b1640				
b3182	b2010	b2701	b0433	b1192	b1107	b0110	b1640				
R_MLDCP1App	b3182	b2701	b0433	b1192	b1107	b0110	b1640				
R_MLDCP2App	b2010	b2701	b0433	b1192	b1107	b0110	b1640				
R_MLDEP2pp	b2010	b2701	b0433	b1192	b1107	b0110	b1640				
b2010	b3182	b2813	b0433	b1192	b1107	b0110	b1640				
b2010	b2010	b2701	b0433	b1107	b1192	b0110	b1640				
b2010	b3182	b2701	b0433	b1107	b1192	b0110	b1640				
b3182	b2010	b2701	b0433	b1107	b1192	b0110	b1640				
R_MLDCP2App	b2010	b2701	b0433	b1107	b1192	b0110	b1640				
R_MLDCP1App	b3182	b2701	b0433	b1107	b1192	b0110	b1640				
R_MLDEP2pp	b2010	b2701	b0433	b1107	b1192	b0110	b1640				
b2010	b3182	b2813	b0433	b1107	b1192	b0110	b1640				
b0910	b2582	b2518	b2065	b2518	b0171	b2827	b2291				
b4161	b2582	b2518	b2065	b2518	b0171	b2827	b2291				
b0474	b2582	b2518	b2065	b2518	b0171	b2827	b2291				
b0474	b3610	b2518	b2065	b2518	b0171	b2827	b2291				
b4161	b3610	b2518	b2065	b2518	b0171	b2827	b2291				
b0910	b3610	b2518	b2065	b2518	b0171	b2827	b2291				
b0910	b2582	b0910	b2744	b2143	b1238	b2827	b2291				
b3924	b2518	b0910	b2744	b2143	b1238	b2827	b2291				
b0910	b3610	b0910	b2744	b2143	b1238	b2827	b2291				
b0474	b3610	b0910	b2744	b2143	b1238	b2827	b2291				
b0474	b2582	b0910	b2744	b2143	b1238	b2827	b2291				
b4161	b2582	b0910	b2744	b2143	b1238	b2827	b2291				
b4161	b3610	b0910	b2744	b2143	b1238	b2827	b2291				
b2066	b0910	b2582	b2518	b2065	b2251	b2827	b2291				
b2066	b0910	b3610	b2518	b2065	b2251	b2827	b2291				
b2066	b0910	b0474	b3924	b2065	b2251	b2827	b2291				
b2153	b1865	R_DNMPPA	b3058	b0142	b3177	b2315	b0048				
b0134	b0425	b0133	b3974	b3639	b3639	b3634	b0103				
b2066	b0910	b2582	b2518	b2781	b2744	b2143	b4382				
b2066	b0910	b3610	b2518	b2781	b2744	b2143	b4382				
b2066	b0910	b0474	b3924	b2781	b2744	b2143	b4382				
b0474	b2582	b2518	b2065	b2518	b0171	b4374	b4382				
b4161	b2582	b2518	b2065	b2518	b0171	b4374	b4382				
b0910	b2582	b2518	b2065	b2518	b0171	b4374	b4382				
b4161	b3610	b2518	b2065	b2518	b0171	b4374	b4382				
b0910	b3610	b2518	b2065	b2518	b0171	b4374	b4382				
b0474	b3610	b2518	b2065	b2518	b0171	b4374	b4382				
b2066	b0910	b3610	b2518	b2065	b2251	b4374	b4382				
b2066	b0910	b2582	b2518	b2065	b2251	b4374	b4382				
b2066	b0910	b0474	b3924	b2065	b2251	b4374	b4382				
b4041	b3018	b0175	b2585	b4160	b0914	b3821	b0494				
b4041	b3018	b0175	b1912	b0914	b1914	b3821	b0494				
b4041	b3018	b0175	b1912	b1914	b0914	b3821	b0494				
b0910	b2518	b3924	b2518	b0171	b2827	b1098	b2518				
b0420	b0173	b2747	b1208	b2746	b2515	b0029	b0174				
b2024	b2022	b2021	b2020	b2025	b2019	b2023	b2026				
b0908	b2329	b0388	b1260	b1261	b1262	b1263	b1264				
b0185	b3255	b3256	b2316	b1094	b1092	b1095	b1091				
b0185	b3255	b3256	b2316	b1094	b2323	b1092	b1095				
b0908	b2329	b3390	b1260	b1261	b1262	b1263	b1264				
b3368	b2400	b1210	b0369	b3805	b3804	b0154	b3803				
b0084	b4233	b0087	b0149	b3189	b3972	b0086	b0090				
b4233	b0087	b0149	b0635	b3189	b3972	b0086	b0090				
b1192	b4233	b0087	b0149	b3189	b3972	b0086	b0090				
b0084	b4233	b0087	b3189	b3972	b0086	b0090	b2519				
b4233	b0087	b0149	b3189	b3972	b0086	b0090	b2519				
b4233	b0087	b0635	b3189	b3972	b0086	b0090	b2519				
b1192	b4233	b0087	b3189	b3972	b0086	b0090	b2519				
b0084	b4233	b0087	b3396	b3189	b3972	b0086	b0090				
b4233	b0087	b3396	b0635	b3189	b3972	b0086	b0090				
b1192	b4233	b0087	b3396	b3189	b3972	b0086	b0090				
b3182	b2010	R_MLDCP1Bpp	R_MLDCP2Bpp	b2701	b0433	b0110	b1107	b1640			
b2010	b2010	R_MLDCP1Bpp	R_MLDCP2Bpp	b2701	b0433	b0110	b1107	b1640			
b2010	b3182	R_MLDCP1Bpp	R_MLDCP2Bpp	b2701	b0433	b0110	b1107	b1640			
b3182	b2010	R_MLDCP1Bpp	b2701	b0433	b1192	b0110	b1107	b1640			
b2010	b3182	R_MLDCP1Bpp	b2701	b0433	b1192	b0110	b1107	b1640			
b2010	b2010	R_MLDCP1Bpp	b2701	b0433	b1192	b0110	b1107	b1640			
b2010	b3182	R_MLDCP1Bpp	R_MLDCP2Bpp	b2701	b0433	b1107	b0110	b1640			
b3182	b2010	R_MLDCP1Bpp	R_MLDCP2Bpp	b2701	b0433	b1107	b0110	b1640			
b2010	b2010	R_MLDCP1Bpp	R_MLDCP2Bpp	b2701	b0433	b1107	b0110	b1640			
b2010	b2010	R_MLDCP1Bpp	b2701	b0433	b1192	b1107	b0110	b1640			
b3182	b2010	R_MLDCP1Bpp	b2701	b0433	b1192	b1107	b0110	b1640			
b2010	b3182	R_MLDCP1Bpp	b2701	b0433	b1192	b1107	b0110	b1640			
b2010	b2010	R_MLDCP1Bpp	b2701	b0433	b1107	b1192	b0110	b1640			
b2010	b3182	R_MLDCP1Bpp	b2701	b0433	b1107	b1192	b0110	b1640			
b3182	b2010	R_MLDCP1Bpp	b2701	b0433	b1107	b1192	b0110	b1640			
b2066	b0910	b2582	b2518	b2065	b2518	b0171	b2827	b2291			
b2066	b0910	b3610	b2518	b2065	b2518	b0171	b2827	b2291			
b2066	b0910	b0474	b3924	b2065	b2518	b0171	b2827	b2291			
b2066	b0910	b2582	b0910	b2744	b2143	b1238	b2827	b2291			
b2066	b0910	b3610	b0910	b2744	b2143	b1238	b2827	b2291			
b2781	b0910	b3610	b0910	b2744	b2143	b1238	b2827	b2291			
b2781	b0910	b2582	b0910	b2744	b2143	b1238	b2827	b2291			
b0474	b3610	b2518	b2781	b2744	b2143	b1238	b2827	b2291			
b0910	b3610	b2518	b2781	b2744	b2143	b1238	b2827	b2291			
b0910	b2582	b2518	b2781	b2744	b2143	b1238	b2827	b2291			
b4161	b3610	b2518	b2781	b2744	b2143	b1238	b2827	b2291			
b4161	b2582	b2518	b2781	b2744	b2143	b1238	b2827	b2291			
b0474	b2582	b2518	b2781	b2744	b2143	b1238	b2827	b2291			
b2066	b0910	b0474	b3924	b2518	b0910	b2744	b2143	b4382			
b2066	b0910	b3610	b2518	b2065	b2518	b0171	b4374	b4382			
b2066	b0910	b2582	b2518	b2065	b2518	b0171	b4374	b4382			
b2066	b0910	b0474	b3924	b2065	b2518	b0171	b4374	b4382			
b0910	b3610	b2518	b2065	b2518	b0171	b2827	b1098	b2518			
b0910	b2582	b2518	b2065	b2518	b0171	b2827	b1098	b2518			
b0474	b2582	b2518	b2065	b2518	b0171	b2827	b1098	b2518			
b4161	b3610	b2518	b2065	b2518	b0171	b2827	b1098	b2518			
b0474	b3610	b2518	b2065	b2518	b0171	b2827	b1098	b2518			
b4161	b2582	b2518	b2065	b2518	b0171	b2827	b1098	b2518			
b2066	b0910	b2582	b2518	b2065	b2251	b2827	b1098	b2518			
b2066	b0910	b3610	b2518	b2065	b2251	b2827	b1098	b2518			
b2066	b0910	b0474	b3924	b2065	b2251	b2827	b1098	b2518			
b2400	b1210	b0154	b0369	b3805	b3804	b3803	b3368	b3368			
b0420	b0173	b2747	b1208	b2746	b2515	b0029	b2889	b0174			
b2541	b2540	b2542	b2538	b2539	b0348	b0349	b0350	b0352			
b3774	b3771	b3770	b0078	b0077	b0074	b0073	b0072	b0071			
b3671	b3774	b3771	b3770	b3670	b0074	b0073	b0072	b0071			
b0185	b3255	b3256	b2316	b1094	b1092	b3845	b3846	b2341			
b0185	b3255	b3256	b2316	b1094	b1092	b3846	b2342	b2341			
b3774	b3771	b0078	b0077	b0074	b0073	b0072	b0071	b4054			
b3671	b3774	b3771	b3670	b0074	b0073	b0072	b0071	b4054			
b0084	b4233	b0087	b0149	b3189	b3972	b0086	b0090	b2519			
b0084	b4233	b0087	b3396	b3189	b3972	b0086	b0090	b2519			
b0084	b4233	b0087	b3396	b0149	b3189	b3972	b0086	b0090			
b0084	b1192	b4233	b0087	b3396	b3189	b3972	b0086	b0090			
b0084	b1192	b4233	b0087	b0149	b3189	b3972	b0086	b0090			
b0084	b1192	b4233	b0087	b3189	b3972	b0086	b0090	b2519			
b1192	b4233	b0087	b3396	b0149	b3189	b3972	b0086	b0090			
b1192	b4233	b0087	b3396	b0635	b3189	b3972	b0086	b0090			
b1192	b4233	b0087	b3396	b3189	b3972	b0086	b0090	b2519			
b1192	b4233	b0087	b0149	b0635	b3189	b3972	b0086	b0090			
b1192	b4233	b0087	b0149	b3189	b3972	b0086	b0090	b2519			
b1192	b4233	b0087	b0635	b3189	b3972	b0086	b0090	b2519			
b4233	b0087	b3396	b0149	b0635	b3189	b3972	b0086	b0090			
b4233	b0087	b3396	b0149	b3189	b3972	b0086	b0090	b2519			
b4233	b0087	b3396	b0635	b3189	b3972	b0086	b0090	b2519			
b4233	b0087	b0149	b0635	b3189	b3972	b0086	b0090	b2519			
b2010	b3182	b2813	b3182	R_MLDCP1Bpp	b2701	b0433	b0110	b1107	b1640		
b2010	b3182	b2813	b3182	R_MLDCP1Bpp	b2701	b0433	b1107	b0110	b1640		
b2066	b0910	b2582	b2518	b2781	b2744	b2143	b1238	b2827	b2291		
b2066	b0910	b3610	b2518	b2781	b2744	b2143	b1238	b2827	b2291		
b2066	b0910	b0474	b3924	b2781	b2744	b2143	b1238	b2827	b2291		
b2400	b1210	b0154	b0369	b3805	b3804	b3997	b2436	b3850	b0475		
b2400	b1210	b0154	b0369	b3805	b3804	b3997	b3867	b3850	b0475		
b4041	b3018	b0175	b2585	b4160	b0914	b3821	b2835	b3825	b3449		
b4041	b3018	b0175	b1912	b0914	b1914	b3821	b2835	b3825	b3449		
b4041	b3018	b0175	b1912	b1914	b0914	b3821	b2835	b3825	b3449		
b4041	b3018	b0175	b1912	b0914	b1914	b0789	R_CLPNH120pp	b3821	b0494		
b4041	b3018	b0175	b1912	b1914	b0914	b0789	R_CLPNH120pp	b3821	b0494		
b4041	b3018	b0175	b1912	b0914	b1914	b1249	R_CLPNH140pp	b3821	b0494		
b4041	b3018	b0175	b1912	b1914	b0914	b1249	R_CLPNH140pp	b3821	b0494		
b4041	b3018	b0175	b1912	b0914	b1914	b0789	R_CLPNH141pp	b3821	b0494		
b4041	b3018	b0175	b1912	b1914	b0914	b0789	R_CLPNH141pp	b3821	b0494		
b4041	b3018	b0175	b1912	b0914	b1914	b0789	R_CLPNH160pp	b3821	b0494		
b4041	b3018	b0175	b1912	b1914	b0914	b0789	R_CLPNH160pp	b3821	b0494		
b4041	b3018	b0175	b1912	b0914	b1914	b1249	R_CLPNH161pp	b3821	b0494		
b4041	b3018	b0175	b1912	b1914	b0914	b1249	R_CLPNH161pp	b3821	b0494		
b4041	b3018	b0175	b1912	b0914	b1914	b0789	R_CLPNH180pp	b3821	b0494		
b4041	b3018	b0175	b1912	b1914	b0914	b0789	R_CLPNH180pp	b3821	b0494		
b4041	b3018	b0175	b1912	b0914	b1914	b0789	R_CLPNH181pp	b3821	b0494		
b4041	b3018	b0175	b1912	b1914	b0914	b0789	R_CLPNH181pp	b3821	b0494		
b2066	b0910	b3610	b2518	b2065	b2518	b0171	b2827	b1098	b2518		
b2066	b0910	b2582	b2518	b2065	b2518	b0171	b2827	b1098	b2518		
b2066	b0910	b0474	b3924	b2065	b2518	b0171	b2827	b1098	b2518		
b2066	b0910	b3610	b0910	b2744	b2143	b1238	b2827	b1098	b2518		
b2066	b0910	b2582	b0910	b2744	b2143	b1238	b2827	b1098	b2518		
b0185	b3255	b3256	b2316	b1094	b1092	b3845	b3846	b0221	b2341		
b0185	b3255	b3256	b2316	b1094	b1092	b3846	b0221	b2342	b2341		
b0087	b3396	b3189	b3972	b0091	b0088	b0085	b0086	b0090	b3967		
b0087	b0149	b3189	b3972	b0091	b0088	b0085	b0086	b0090	b3967		
b0087	b3189	b3972	b0091	b0088	b0085	b0086	b0090	b3967	b2519		
b2400	b1210	b0369	b3805	b3804	b3997	b2436	b3850	b0475	b0154		
b1131	b2476	b4005	b0523	b2312	b4006	b0522	b2557	b2499	b1849		
b1131	b2476	b4005	b0523	b2312	b4006	b0522	b2557	b2499	b2500		
b0084	b1192	b4233	b0087	b3396	b0149	b3189	b3972	b0086	b0090		
b0084	b1192	b4233	b0087	b3396	b3189	b3972	b0086	b0090	b2519		
b0084	b1192	b4233	b0087	b0149	b3189	b3972	b0086	b0090	b2519		
b1192	b4233	b0087	b3396	b0149	b0635	b3189	b3972	b0086	b0090		
b1192	b4233	b0087	b3396	b0149	b3189	b3972	b0086	b0090	b2519		
b1192	b4233	b0087	b3396	b0635	b3189	b3972	b0086	b0090	b2519		
b1192	b4233	b0087	b0149	b0635	b3189	b3972	b0086	b0090	b2519		
b2010	b3182	b2813	b3182	R_MLDCP1Bpp	R_MLDCP2Bpp	b2701	b0433	b0110	b1107	b1640	
b2010	b3182	b2813	b3182	R_MLDCP1Bpp	R_MLDCP2Bpp	b2701	b0433	b1107	b0110	b1640	
b2066	b0910	b0474	b3924	b2518	b0910	b2744	b2143	b1238	b2827	b2291	
b4041	b3018	b0175	b1912	b0914	b1914	b0789	R_CLPNH120pp	b3821	b2835	b3825	
b4041	b3018	b0175	b1912	b1914	b0914	b0789	R_CLPNH120pp	b3821	b2835	b3825	
b4041	b3018	b0175	b1912	b0914	b1914	b1249	R_CLPNH140pp	b3821	b2835	b3825	
b4041	b3018	b0175	b1912	b1914	b0914	b1249	R_CLPNH140pp	b3821	b2835	b3825	
b4041	b3018	b0175	b1912	b0914	b1914	b0789	R_CLPNH141pp	b3821	b2835	b3825	
b4041	b3018	b0175	b1912	b1914	b0914	b0789	R_CLPNH141pp	b3821	b2835	b3825	
b4041	b3018	b0175	b1912	b0914	b1914	b0789	R_CLPNH160pp	b3821	b2835	b3825	
b4041	b3018	b0175	b1912	b1914	b0914	b0789	R_CLPNH160pp	b3821	b2835	b3825	
b4041	b3018	b0175	b1912	b0914	b1914	b1249	R_CLPNH161pp	b3821	b2835	b3825	
b4041	b3018	b0175	b1912	b1914	b0914	b1249	R_CLPNH161pp	b3821	b2835	b3825	
b4041	b3018	b0175	b1912	b0914	b1914	b0789	R_CLPNH180pp	b3821	b2835	b3825	
b4041	b3018	b0175	b1912	b1914	b0914	b0789	R_CLPNH180pp	b3821	b2835	b3825	
b4041	b3018	b0175	b1912	b0914	b1914	b0789	R_CLPNH181pp	b3821	b2835	b3825	
b4041	b3018	b0175	b1912	b1914	b0914	b0789	R_CLPNH181pp	b3821	b2835	b3825	
b2066	b0910	b2582	b2518	b2781	b2744	b2143	b1238	b2827	b1098	b2518	
b2066	b0910	b3610	b2518	b2781	b2744	b2143	b1238	b2827	b1098	b2518	
b2066	b0910	b0474	b3924	b2781	b2744	b2143	b1238	b2827	b1098	b2518	
b0420	b0173	b2747	b1208	b2746	b2515	b0029	b3187	b4040	b2311	b3835	
b0420	b0173	b2747	b1208	b2746	b2515	b0029	b3187	b4040	b3843	b3835	
b0420	b0173	b2747	b1208	b2746	b2515	b0029	b3187	b4040	b2311	R_OPHHX3	
b0420	b0173	b2747	b1208	b2746	b2515	b0029	b3187	b4040	b3843	R_OPHHX3	
b0087	b0149	b3189	b3972	b0091	b0088	b0085	b0086	b0090	b3967	b2519	
b0087	b0635	b3189	b3972	b0091	b0088	b0085	b0086	b0090	b3967	b2519	
b0087	b3396	b3189	b3972	b0091	b0088	b0085	b0086	b0090	b3967	b2519	
b0087	b0149	b0635	b3189	b3972	b0091	b0088	b0085	b0086	b0090	b3967	
b0087	b3396	b0635	b3189	b3972	b0091	b0088	b0085	b0086	b0090	b3967	
b0087	b3396	b0149	b3189	b3972	b0091	b0088	b0085	b0086	b0090	b3967	
b0084	b0087	b3189	b3972	b0091	b0088	b0085	b0086	b0090	b3967	b2519	
b0084	b0087	b0149	b3189	b3972	b0091	b0088	b0085	b0086	b0090	b3967	
b0084	b0087	b3396	b3189	b3972	b0091	b0088	b0085	b0086	b0090	b3967	
b2400	b1210	b0369	b3805	b3804	b3997	b3850	b0475	b0154	b3867	b0159	
b0420	b2530	b3994	b2103	b3993	b3992	b3991	b3990	b0423	b0417	b4407	
b0173	b0420	b0421	b3187	b2747	b1208	b2746	b2515	b0029	b4040	b4039	b3843
b0084	b0087	b3396	b0149	b3189	b3972	b0091	b0088	b0085	b0086	b0090	b3967
b0084	b0087	b3396	b3189	b3972	b0091	b0088	b0085	b0086	b0090	b3967	b2519
b0084	b0087	b0149	b3189	b3972	b0091	b0088	b0085	b0086	b0090	b3967	b2519
b0087	b3396	b0149	b0635	b3189	b3972	b0091	b0088	b0085	b0086	b0090	b3967
b0087	b3396	b0149	b3189	b3972	b0091	b0088	b0085	b0086	b0090	b3967	b2519
b0087	b3396	b0635	b3189	b3972	b0091	b0088	b0085	b0086	b0090	b3967	b2519
b0087	b0149	b0635	b3189	b3972	b0091	b0088	b0085	b0086	b0090	b3967	b2519
b2066	b0910	b0474	b3924	b2518	b0910	b2744	b2143	b1238	b2827	b1098	b2518
b0420	b0173	b2747	b1208	b2746	b2515	b0029	b2889	b3187	b4040	b2311	b3835
b0420	b0173	b2747	b1208	b2746	b2515	b0029	b2889	b3187	b4040	b3843	b3835
b0420	b0173	b2747	b1208	b2746	b2515	b0029	b2889	b3187	b4040	b2311	R_OPHHX3
b0420	b0173	b2747	b1208	b2746	b2515	b0029	b2889	b3187	b4040	b3843	R_OPHHX3
