# Supplementary material for: Spatial localization of the first and last enzymes effectively connects active metabolic pathways in bacteria
Source: BMC Syst Biol. 2014 Dec 14;8:131. doi: 10.1186/s12918-014-0131-1 (PMC4279816; doi:10.1186/s12918-014-0131-1)
Supplement: Additional file 3: Table S2. — Table of p-values for localized enzymes. Indicated are the p-values obtained for the probability dependent on varying EFP length (first column) of having the first or last enzyme localized (second column), the first and last enzyme localized (third column). [file 12918_2014_131_MOESM3_ESM.txt]

P-values of localized enzymes
EFP length	First or Last	First and Last
3	1.71E-01	4.16E-02
4	7.29E-02	2.72E-01
5	4.36E-01	7.59E-01
6	4.77E-02	1.70E-03
7	8.02E-12	4.60E-03
8	< 1.00E-13	4.69E-02
9	< 1.00E-13	1.00E-04
10	7.74E-01	2.79E-02
11	7.14E-01	3.89E-01
12	5.99E-02	1.00E+00
