# Supplementary material for: Spatial localization of the first and last enzymes effectively connects active metabolic pathways in bacteria
Source: BMC Syst Biol. 2014 Dec 14;8:131. doi: 10.1186/s12918-014-0131-1 (PMC4279816; doi:10.1186/s12918-014-0131-1)
Supplement: Additional file 7: Text S1. — All reactions R-numbers for all used reactions. [file 12918_2014_131_MOESM7_ESM.txt]

R00006
R00010
R00013
R00014
R00022
R00026
R00028
R00036
R00066
R00078
R00084
R00093
R00103
R00114
R00115
R00130
R00134
R00137
R00150
R00156
R00158
R00161
R00173
R00174
R00177
R00178
R00182
R00183
R00185
R00189
R00190
R00194
R00196
R00199
R00200
R00203
R00212
R00214
R00216
R00220
R00226
R00228
R00229
R00230
R00235
R00236
R00238
R00239
R00245
R00253
R00256
R00257
R00258
R00259
R00260
R00261
R00267
R00268
R00274
R00277
R00278
R00286
R00289
R00291
R00299
R00305
R00310
R00315
R00316
R00317
R00318
R00320
R00330
R00332
R00336
R00339
R00341
R00342
R00343
R00345
R00351
R00352
R00355
R00357
R00362
R00369
R00371
R00375
R00376
R00377
R00378
R00396
R00400
R00401
R00405
R00406
R00408
R00409
R00411
R00412
R00414
R00416
R00420
R00425
R00426
R00428
R00429
R00430
R00431
R00432
R00434
R00435
R00437
R00438
R00439
R00440
R00441
R00442
R00443
R00451
R00462
R00465
R00469
R00470
R00471
R00472
R00475
R00476
R00479
R00480
R00481
R00483
R00485
R00489
R00490
R00494
R00497
R00508
R00509
R00511
R00512
R00513
R00516
R00517
R00519
R00527
R00529
R00530
R00531
R00548
R00549
R00566
R00568
R00570
R00571
R00573
R00575
R00578
R00582
R00586
R00588
R00590
R00602
R00605
R00608
R00615
R00617
R00621
R00648
R00650
R00658
R00660
R00662
R00669
R00670
R00673
R00674
R00688
R00689
R00691
R00692
R00694
R00698
R00703
R00704
R00707
R00708
R00709
R00713
R00714
R00717
R00720
R00722
R00726
R00727
R00729
R00734
R00742
R00746
R00749
R00750
R00751
R00754
R00762
R00764
R00765
R00768
R00782
R00787
R00789
R00790
R00801
R00802
R00803
R00829
R00832
R00833
R00837
R00841
R00842
R00844
R00847
R00848
R00851
R00858
R00859
R00861
R00866
R00867
R00872
R00878
R00883
R00885
R00888
R00894
R00895
R00896
R00897
R00899
R00907
R00908
R00921
R00923
R00926
R00927
R00931
R00936
R00937
R00939
R00940
R00942
R00943
R00944
R00945
R00946
R00947
R00948
R00955
R00959
R00960
R00962
R00963
R00964
R00965
R00966
R00967
R00968
R00970
R00974
R00985
R00986
R00994
R00996
R00999
R01011
R01015
R01016
R01025
R01030
R01034
R01039
R01049
R01051
R01054
R01056
R01057
R01061
R01063
R01064
R01066
R01067
R01068
R01069
R01070
R01071
R01072
R01073
R01074
R01078
R01082
R01083
R01086
R01088
R01090
R01092
R01101
R01103
R01104
R01105
R01106
R01122
R01123
R01126
R01127
R01128
R01130
R01131
R01132
R01134
R01135
R01137
R01138
R01146
R01150
R01154
R01155
R01156
R01157
R01158
R01163
R01171
R01172
R01175
R01176
R01177
R01179
R01185
R01186
R01187
R01194
R01196
R01197
R01201
R01206
R01209
R01213
R01214
R01215
R01217
R01218
R01220
R01221
R01224
R01225
R01226
R01227
R01228
R01229
R01230
R01231
R01244
R01245
R01248
R01251
R01253
R01257
R01262
R01268
R01274
R01278
R01279
R01280
R01285
R01286
R01287
R01288
R01291
R01302
R01316
R01324
R01325
R01326
R01329
R01333
R01334
R01342
R01353
R01354
R01359
R01373
R01374
R01388
R01392
R01394
R01395
R01397
R01398
R01401
R01406
R01411
R01421
R01432
R01433
R01434
R01446
R01447
R01465
R01466
R01470
R01478
R01482
R01492
R01505
R01512
R01513
R01514
R01518
R01523
R01526
R01528
R01529
R01540
R01541
R01542
R01547
R01548
R01549
R01560
R01561
R01567
R01569
R01570
R01579
R01600
R01602
R01623
R01624
R01625
R01626
R01639
R01641
R01648
R01655
R01658
R01664
R01665
R01676
R01677
R01678
R01682
R01687
R01700
R01708
R01710
R01711
R01714
R01715
R01716
R01717
R01724
R01728
R01730
R01731
R01736
R01737
R01739
R01741
R01745
R01747
R01761
R01768
R01769
R01770
R01771
R01773
R01775
R01777
R01781
R01785
R01786
R01788
R01797
R01799
R01800
R01801
R01811
R01818
R01819
R01825
R01826
R01827
R01829
R01830
R01855
R01856
R01857
R01858
R01863
R01867
R01868
R01869
R01870
R01872
R01874
R01876
R01878
R01880
R01899
R01900
R01901
R01902
R01908
R01909
R01911
R01917
R01918
R01920
R01933
R01940
R01954
R01967
R01968
R01969
R01975
R01976
R01983
R01993
R01994
R02003
R02014
R02016
R02017
R02018
R02019
R02020
R02021
R02022
R02023
R02024
R02026
R02029
R02030
R02035
R02036
R02054
R02055
R02059
R02060
R02071
R02087
R02088
R02089
R02090
R02091
R02093
R02094
R02096
R02097
R02098
R02099
R02100
R02101
R02103
R02107
R02108
R02110
R02111
R02124
R02134
R02135
R02137
R02142
R02147
R02164
R02187
R02189
R02196
R02197
R02199
R02235
R02236
R02237
R02239
R02240
R02241
R02257
R02261
R02262
R02263
R02269
R02272
R02282
R02283
R02291
R02292
R02294
R02295
R02296
R02297
R02300
R02320
R02323
R02325
R02326
R02327
R02328
R02331
R02332
R02334
R02340
R02362
R02371
R02372
R02382
R02412
R02413
R02415
R02421
R02423
R02425
R02433
R02437
R02439
R02454
R02466
R02472
R02473
R02474
R02484
R02485
R02493
R02494
R02508
R02527
R02529
R02530
R02536
R02537
R02539
R02545
R02549
R02555
R02556
R02557
R02565
R02566
R02568
R02569
R02570
R02571
R02596
R02601
R02603
R02613
R02619
R02630
R02637
R02639
R02649
R02670
R02703
R02704
R02705
R02719
R02720
R02722
R02728
R02734
R02735
R02736
R02737
R02738
R02739
R02740
R02746
R02747
R02748
R02749
R02750
R02752
R02754
R02777
R02778
R02780
R02783
R02788
R02821
R02864
R02869
R02886
R02887
R02889
R02918
R02922
R02926
R02935
R02936
R02971
R03004
R03005
R03012
R03013
R03014
R03018
R03024
R03026
R03033
R03035
R03036
R03037
R03038
R03045
R03050
R03051
R03055
R03066
R03067
R03083
R03084
R03105
R03132
R03139
R03145
R03163
R03165
R03174
R03182
R03191
R03192
R03193
R03194
R03197
R03210
R03217
R03220
R03222
R03223
R03231
R03232
R03236
R03237
R03238
R03239
R03241
R03243
R03244
R03254
R03260
R03269
R03270
R03276
R03277
R03291
R03293
R03295
R03313
R03316
R03317
R03321
R03346
R03348
R03350
R03351
R03354
R03355
R03387
R03409
R03416
R03417
R03425
R03443
R03457
R03458
R03459
R03460
R03471
R03472
R03503
R03504
R03508
R03509
R03522
R03527
R03530
R03531
R03546
R03595
R03596
R03599
R03634
R03646
R03648
R03650
R03652
R03654
R03655
R03656
R03657
R03658
R03659
R03660
R03661
R03662
R03663
R03664
R03665
R03774
R03776
R03777
R03778
R03815
R03856
R03857
R03858
R03867
R03893
R03896
R03898
R03916
R03919
R03920
R03940
R03947
R03966
R03968
R03989
R03990
R03991
R04001
R04007
R04019
R04027
R04030
R04031
R04034
R04035
R04037
R04109
R04111
R04125
R04137
R04144
R04148
R04170
R04173
R04188
R04189
R04198
R04199
R04203
R04204
R04208
R04210
R04217
R04224
R04230
R04231
R04286
R04292
R04300
R04325
R04326
R04355
R04365
R04376
R04378
R04383
R04385
R04386
R04391
R04394
R04405
R04424
R04426
R04428
R04429
R04430
R04440
R04441
R04444
R04445
R04448
R04457
R04463
R04470
R04475
R04509
R04533
R04534
R04535
R04536
R04537
R04543
R04544
R04549
R04550
R04558
R04559
R04560
R04566
R04567
R04568
R04573
R04587
R04591
R04594
R04606
R04617
R04620
R04639
R04640
R04657
R04658
R04672
R04673
R04724
R04725
R04726
R04737
R04738
R04739
R04740
R04741
R04742
R04743
R04744
R04745
R04746
R04747
R04748
R04749
R04751
R04753
R04754
R04773
R04779
R04780
R04856
R04858
R04859
R04864
R04880
R04929
R04941
R04944
R04946
R04948
R04949
R04951
R04952
R04953
R04954
R04955
R04956
R04957
R04958
R04959
R04960
R04961
R04962
R04963
R04964
R04965
R04966
R04967
R04968
R04969
R04970
R04979
R04985
R04986
R04987
R04988
R04989
R04990
R04993
R04998
R05000
R05032
R05046
R05048
R05049
R05051
R05052
R05053
R05066
R05068
R05069
R05070
R05071
R05074
R05075
R05081
R05085
R05086
R05132
R05133
R05134
R05145
R05146
R05176
R05196
R05198
R05199
R05220
R05221
R05222
R05223
R05233
R05234
R05265
R05298
R05320
R05332
R05420
R05440
R05506
R05510
R05511
R05549
R05553
R05554
R05570
R05571
R05577
R05578
R05605
R05606
R05607
R05608
R05614
R05615
R05617
R05627
R05629
R05630
R05633
R05634
R05636
R05637
R05644
R05645
R05646
R05647
R05662
R05681
R05688
R05692
R05705
R05706
R05712
R05820
R05838
R05850
R05864
R05884
R06146
R06171
R06180
R06401
R06404
R06411
R06412
R06447
R06513
R06514
R06558
R06590
R06601
R06620
R06740
R06782
R06783
R06784
R06785
R06786
R06787
R06788
R06789
R06835
R06836
R06838
R06842
R06843
R06846
R06847
R06858
R06859
R06883
R06888
R06895
R06917
R06927
R06941
R06942
R06975
R06983
R06985
R06987
R07034
R07035
R07125
R07127
R07168
R07219
R07229
R07263
R07268
R07281
R07376
R07390
R07396
R07404
R07405
R07407
R07410
R07411
R07414
R07415
R07417
R07418
R07419
R07459
R07460
R07461
R07462
R07464
R07465
R07603
R07604
R07618
R07658
R07659
R07660
R07661
R07671
R07677
R07687
R07697
R07700
R07706
R07762
R07763
R07764
R07765
R07766
R07767
R07768
R07769
R07770
R07771
R07818
R07832
R07859
R07860
R07891
R07895
R07899
R08014
R08017
R08034
R08042
R08056
R08091
R08093
R08094
R08095
R08120
R08121
R08165
R08166
R08209
R08210
R08218
R08219
R08359
R08365
R08366
R08367
R08379
R08549
R08555
R08559
R08572
R08574
R08639
R08689
R08768
R08769
R08773
R08774
R08775
R08781
R08871
R09084
R09085
R09086
R09094
R09099
R09102
R09104
R09105
R09107
R09127
R09136
R09220
R09222
R09248
R09254
R09365
R09366
R09372
R09394
R09395
