# Supplementary material for: Spatial localization of the first and last enzymes effectively connects active metabolic pathways in bacteria
Source: BMC Syst Biol. 2014 Dec 14;8:131. doi: 10.1186/s12918-014-0131-1 (PMC4279816; doi:10.1186/s12918-014-0131-1)
Supplement: Additional file 8: Text S5. — REV Definition of Reversible reactions by compound C-number. The first two columns are the reactants and the last two columns are the products. C000 is a placeholder for the absence of compound. [file 12918_2014_131_MOESM8_ESM.txt]

R00008	C06033	C00000	C00022	C00000
R00013	C00048	C00000	C01146	C00000
R00014	C00022	C00000	C05125	C00000
R00018	C00134	C00000	C06366	C00000
R00024	C01182	C00000	C00197	C00000
R00028	C00267	C00000	C00208	C00000
R00031	C00355	C00000	C00082	C00000
R00031	C00082	C00000	C00355	C00000
R00032	C00376	C00000	C02094	C00000
R00036	C00430	C00000	C00931	C00000
R00044	C01795	C00000	C00757	C00000
R00045	C00355	C00000	C00822	C00000
R00048	C04546	C00000	C01089	C00000
R00066	C04332	C00000	C00255	C00000
R00068	C00072	C00000	C05422	C00000
R00073	C00427	C00000	C05956	C00000
R00084	C00931	C00000	C01024	C00000
R00093	C00025	C00000	C00026	C00000
R00095	C00072	C00000	C01041	C00000
R00114	C00025	C00000	C00026	C00064
R00192	C00155	C00000	C00021	C00000
R00194	C00021	C00000	C03539	C00000
R00196	C00022	C00000	C00186	C00000
R00199	C00074	C00000	C00022	C00000
R00200	C00074	C00000	C00022	C00000
R00206	C00022	C00000	C00074	C00000
R00207	C00022	C00000	C00227	C00000
R00209	C00022	C00000	C00024	C00000
R00211	C00022	C00000	C00024	C00000
R00212	C00058	C00024	C00022	C00000
R00214	C00149	C00000	C00022	C00000
R00215	C00497	C00000	C00022	C00000
R00216	C00149	C00000	C00022	C00000
R00217	C00036	C00000	C00022	C00000
R00220	C00022	C00000	C00065	C00000
R00221	C00740	C00000	C00022	C00000
R00228	C00084	C00000	C00024	C00000
R00229	C00033	C00000	C00024	C00000
R00230	C00024	C00000	C00227	C00000
R00235	C00033	C00000	C00024	C00000
R00236	C05993	C00000	C00024	C00000
R00237	C00022	C00000	C01011	C00000
R00238	C00024	C00000	C00332	C00000
R00239	C00025	C00000	C03287	C00000
R00243	C00025	C00000	C00026	C00000
R00245	C01165	C00000	C00025	C00000
R00248	C00025	C00000	C00026	C00000
R00253	C00025	C00000	C00064	C00000
R00256	C00025	C00000	C00064	C00000
R00258	C00022	C00000	C00041	C00000
R00259	C00025	C00000	C00624	C00000
R00260	C00025	C00000	C00217	C00000
R00261	C00025	C00000	C00334	C00000
R00262	C03618	C00000	C00025	C00000
R00264	C00433	C00000	C00026	C00000
R00267	C00026	C00000	C00311	C00000
R00268	C00026	C00000	C05379	C00000
R00271	C00024	C00026	C01251	C00000
R00286	C00029	C00000	C00167	C00000
R00289	C00103	C00000	C00029	C00000
R00289	C00029	C00000	C00103	C00000
R00291	C00052	C00000	C00029	C00000
R00291	C00029	C00000	C00052	C00000
R00299	C00031	C00000	C00092	C00000
R00305	C00198	C00000	C00031	C00000
R00305	C00031	C00000	C00198	C00000
R00310	C02191	C00000	C00032	C00000
R00315	C00227	C00000	C00033	C00000
R00315	C00033	C00000	C00227	C00000
R00316	C00033	C00000	C05993	C00000
R00318	C05682	C00000	C00033	C00000
R00320	C00227	C00000	C00033	C00000
R00320	C00033	C00000	C00227	C00000
R00326	C00084	C00000	C00033	C00000
R00330	C00035	C00000	C00044	C00000
R00332	C00144	C00000	C00035	C00000
R00336	C01228	C00000	C00035	C00000
R00339	C00898	C00000	C00036	C00000
R00341	C00074	C00000	C00036	C00000
R00341	C00036	C00000	C00074	C00000
R00342	C00149	C00000	C00036	C00000
R00343	C00149	C00000	C00036	C00000
R00343	C00036	C00000	C00149	C00000
R00344	C00036	C00000	C00022	C00000
R00344	C00022	C00000	C00036	C00000
R00345	C00036	C00000	C00074	C00000
R00345	C00074	C00000	C00036	C00000
R00346	C00036	C00000	C00074	C00000
R00350	C04115	C00000	C00036	C00022
R00351	C00158	C00000	C00036	C00024
R00351	C00158	C00000	C00036	C00000
R00351	C00024	C00036	C00158	C00000
R00351	C00036	C00024	C00158	C00000
R00352	C00158	C00000	C00036	C00024
R00352	C00024	C00036	C00158	C00000
R00352	C00036	C00024	C00158	C00000
R00353	C00083	C00000	C00024	C00000
R00355	C00049	C00000	C00036	C00000
R00355	C00036	C00000	C00049	C00000
R00355	C00025	C00036	C00049	C00000
R00357	C00036	C00000	C00049	C00000
R00362	C00036	C00000	C00158	C00000
R00364	C00048	C00000	C00037	C00000
R00366	C00048	C00000	C00037	C00000
R00367	C00037	C00000	C00213	C00000
R00369	C00041	C00000	C00022	C00000
R00371	C00037	C00000	C03508	C00000
R00372	C00048	C00000	C00037	C00000
R00372	C00037	C00000	C00048	C00000
R00374	C00177	C00000	C00037	C00000
R00375	C00131	C00000	C00039	C00000
R00375	C00039	C00000	C00131	C00000
R00376	C00286	C00000	C00039	C00000
R00377	C00458	C00000	C00039	C00000
R00378	C00459	C00000	C00039	C00000
R00396	C00041	C00000	C00022	C00000
R00397	C00041	C00000	C00049	C00000
R00400	C00041	C00000	C00022	C00000
R00401	C00041	C00000	C00133	C00000
R00405	C00091	C00000	C00042	C00000
R00405	C00042	C00000	C00091	C00000
R00408	C00042	C00000	C00122	C00000
R00409	C04593	C00000	C00042	C00000
R00410	C00164	C00000	C00332	C00000
R00412	C00042	C00000	C00122	C00000
R00414	C00043	C00000	C00645	C00000
R00416	C00043	C00000	C04501	C00000
R00418	C00203	C00000	C00043	C00000
R00420	C01170	C00000	C00043	C00000
R00425	C00044	C00000	C01304	C00000
R00428	C00044	C00000	C05922	C00000
R00430	C00044	C00000	C00035	C00000
R00431	C00036	C00000	C00074	C00000
R00432	C00091	C00000	C00042	C00000
R00432	C00042	C00000	C00091	C00000
R00439	C00046	C00000	C00035	C00000
R00440	C00046	C00000	C00112	C00000
R00441	C00046	C00000	C00044	C00000
R00441	C00044	C00000	C00046	C00000
R00442	C00063	C00000	C00046	C00000
R00443	C00075	C00000	C00046	C00000
R00446	C00047	C00000	C04076	C00000
R00447	C00047	C00000	C03239	C00000
R00448	C00047	C00000	C01028	C00000
R00451	C00680	C00000	C00047	C00000
R00451	C00047	C00000	C00680	C00000
R00452	C04020	C00000	C00047	C00000
R00454	C00047	C00000	C02727	C00000
R00457	C00047	C00000	C04076	C00000
R00459	C00047	C00000	C00408	C00000
R00460	C00047	C00000	C00739	C00000
R00462	C00047	C00000	C01672	C00000
R00465	C00160	C00000	C00048	C00000
R00465	C00048	C00000	C00160	C00000
R00466	C00209	C00000	C00048	C00000
R00468	C00048	C00000	C00313	C00000
R00469	C00603	C00000	C00048	C00000
R00470	C01127	C00000	C00048	C00022
R00471	C00048	C00000	C05946	C00000
R00472	C00149	C00000	C00048	C00000
R00473	C04348	C00000	C00048	C00000
R00475	C00160	C00000	C00048	C00000
R00475	C00048	C00000	C00160	C00000
R00476	C00160	C00000	C00048	C00000
R00477	C01990	C00000	C00036	C00048
R00479	C00311	C00000	C00048	C00000
R00479	C00048	C00000	C00311	C00000
R00480	C00049	C00000	C03082	C00000
R00481	C00049	C00000	C05840	C00000
R00483	C00152	C00000	C00049	C00000
R00485	C00152	C00000	C00049	C00000
R00489	C00049	C00000	C00099	C00000
R00490	C00122	C00000	C00049	C00000
R00493	C00049	C00000	C05167	C00000
R00494	C00051	C00000	C01419	C00000
R00497	C00669	C00037	C00051	C00000
R00502	C00446	C00000	C00052	C00000
R00503	C00052	C00000	C00243	C00000
R00508	C00053	C00000	C00224	C00000
R00509	C00053	C00000	C00224	C00000
R00512	C00112	C00000	C00055	C00000
R00512	C00055	C00000	C00112	C00000
R00513	C00055	C00000	C00475	C00000
R00516	C00055	C00000	C00475	C00000
R00517	C00055	C00000	C00475	C00000
R00518	C00058	C00000	C02405	C00000
R00519	C00058	C00000	C00080	C00000
R00521	C00058	C00000	C00798	C00000
R00522	C00058	C00000	C00209	C00000
R00527	C01031	C00000	C00058	C00000
R00528	C00094	C00000	C00059	C00000
R00529	C00059	C00000	C00224	C00000
R00530	C00059	C00000	C00224	C00000
R00531	C00059	C00000	C00224	C00000
R00533	C00094	C00000	C00059	C00000
R00540	C00726	C00000	C00060	C00000
R00549	C00255	C00000	C00061	C00000
R00551	C00062	C00000	C00077	C00000
R00551	C00062	C00000	C00086	C00077
R00552	C00327	C00000	C00062	C00000
R00552	C00062	C00000	C00327	C00000
R00557	C00327	C00000	C00062	C00000
R00557	C00062	C00000	C00327	C00000
R00562	C00062	C00000	C04137	C00000
R00563	C01682	C00000	C00062	C00000
R00565	C00062	C00000	C00581	C00000
R00566	C00062	C00000	C00179	C00000
R00567	C00062	C00000	C00792	C00000
R00570	C00112	C00000	C00063	C00000
R00570	C00063	C00000	C00112	C00000
R00571	C00075	C00000	C00063	C00000
R00573	C00075	C00000	C00063	C00000
R00575	C00064	C00000	C00169	C00000
R00578	C00152	C00000	C00049	C00000
R00578	C00025	C00000	C00064	C00000
R00578	C00049	C00000	C00152	C00000
R00579	C00064	C00000	C00819	C00000
R00582	C01005	C00000	C00065	C00000
R00585	C00168	C00000	C00065	C00000
R00585	C00065	C00000	C00168	C00000
R00586	C00979	C00000	C00065	C00000
R00586	C00065	C00000	C00979	C00000
R00588	C00048	C00000	C00037	C00000
R00588	C00065	C00000	C00037	C00000
R00588	C00037	C00000	C00065	C00000
R00588	C00168	C00000	C00065	C00000
R00588	C00065	C00000	C00168	C00000
R00589	C00065	C00000	C00740	C00000
R00602	C00132	C00000	C00067	C00000
R00603	C02271	C00000	C00067	C00000
R00604	C00067	C00000	C00058	C00000
R00605	C00132	C00000	C00067	C00000
R00606	C00218	C00000	C00067	C00000
R00608	C00132	C00000	C00067	C00000
R00609	C01046	C00000	C00067	C00000
R00610	C00037	C00000	C00213	C00000
R00611	C00037	C00000	C00213	C00000
R00615	C01081	C00000	C00068	C00000
R00616	C00068	C00000	C03028	C00000
R00617	C01081	C00000	C00068	C00000
R00618	C00068	C00000	C03028	C00000
R00619	C00068	C00000	C00378	C00000
R00623	C00226	C00000	C00071	C00000
R00629	C00053	C00000	C00054	C00000
R00640	C01115	C00000	C00072	C00000
R00643	C01115	C00000	C00072	C00000
R00647	C03289	C00000	C00072	C00000
R00648	C00073	C00000	C01180	C00000
R00650	C00155	C00000	C00073	C00000
R00653	C03145	C00000	C00073	C00000
R00658	C00631	C00000	C00074	C00000
R00658	C00074	C00000	C00631	C00000
R00660	C04631	C00000	C00043	C00000
R00661	C00074	C00000	C02798	C00000
R00662	C00105	C00000	C00075	C00000
R00667	C00077	C00000	C01165	C00000
R00669	C00437	C00000	C00077	C00000
R00670	C00077	C00000	C00134	C00000
R00671	C00077	C00000	C00148	C00000
R00672	C00515	C00000	C00077	C00000
R00672	C00077	C00000	C00515	C00000
R00674	C00463	C00000	C00078	C00000
R00677	C00078	C00000	C00331	C00000
R00678	C02700	C00000	C00078	C00000
R00684	C00078	C00000	C00331	C00000
R00685	C00078	C00000	C00398	C00000
R00686	C00079	C00000	C02265	C00000
R00688	C00079	C00000	C00166	C00000
R00689	C00079	C00000	C00166	C00000
R00692	C00079	C00000	C00166	C00000
R00694	C00166	C00000	C00079	C00000
R00694	C00079	C00000	C00166	C00000
R00697	C00423	C00000	C00079	C00000
R00697	C00079	C00000	C00423	C00000
R00702	C00448	C00000	C03428	C00000
R00703	C00186	C00000	C00022	C00000
R00703	C00022	C00000	C00186	C00000
R00704	C00256	C00000	C00022	C00000
R00705	C00024	C00000	C00222	C00000
R00706	C00024	C00000	C00222	C00000
R00707	C03912	C00000	C00025	C00000
R00707	C00025	C00000	C03912	C00000
R00708	C03912	C00000	C00025	C00000
R00708	C00025	C00000	C03912	C00000
R00709	C00311	C00000	C00026	C00000
R00709	C00026	C00000	C00311	C00000
R00710	C00084	C00000	C00033	C00000
R00711	C00084	C00000	C00033	C00000
R00713	C00232	C00000	C00042	C00000
R00713	C00042	C00000	C00232	C00000
R00714	C00232	C00000	C00042	C00000
R00714	C00042	C00000	C00232	C00000
R00715	C00449	C00000	C00047	C00000
R00715	C00047	C00000	C00449	C00000
R00716	C00449	C00000	C00047	C00000
R00716	C00047	C00000	C00449	C00000
R00717	C00160	C00000	C00048	C00000
R00717	C00048	C00000	C00160	C00000
R00722	C00104	C00000	C00081	C00000
R00726	C00036	C00000	C00074	C00000
R00727	C00091	C00000	C00042	C00000
R00727	C00042	C00000	C00091	C00000
R00728	C00082	C00000	C00146	C00000
R00729	C00082	C00000	C01179	C00000
R00730	C00082	C00000	C03004	C00000
R00731	C00355	C00000	C00082	C00000
R00732	C00082	C00000	C00826	C00000
R00733	C00082	C00000	C00826	C00000
R00734	C00082	C00000	C01179	C00000
R00736	C00082	C00000	C00483	C00000
R00740	C00222	C00000	C00083	C00000
R00742	C00024	C00000	C00083	C00000
R00743	C00024	C00000	C00083	C00000
R00743	C00383	C00000	C00083	C00000
R00744	C05989	C00000	C00083	C00000
R00744	C00083	C00000	C05989	C00000
R00746	C00469	C00000	C00084	C00000
R00747	C03167	C00000	C00084	C00000
R00747	C00084	C00000	C03167	C00000
R00749	C00189	C00000	C00084	C00000
R00750	C00022	C00084	C03589	C00000
R00750	C00084	C00022	C03589	C00000
R00751	C00188	C00000	C00037	C00000
R00751	C00037	C00000	C00188	C00000
R00754	C00469	C00000	C00084	C00000
R00755	C05125	C00000	C00084	C00000
R00761	C00085	C00000	C00279	C00000
R00762	C00354	C00000	C00085	C00000
R00762	C00085	C00000	C00354	C00000
R00765	C00352	C00000	C00085	C00000
R00765	C00085	C00000	C00352	C00000
R00766	C02591	C00000	C00029	C00000
R00768	C00085	C00000	C00352	C00000
R00774	C00086	C00000	C01010	C00000
R00776	C00603	C00000	C00086	C00048
R00778	C00086	C00000	C01566	C00000
R00781	C00087	C00000	C00094	C00000
R00782	C00097	C00000	C00022	C00000
R00782	C00022	C00000	C00097	C00000
R00783	C00533	C00000	C00088	C00000
R00785	C00533	C00000	C00088	C00000
R00802	C00089	C00000	C00267	C02336
R00803	C00089	C00000	C00103	C00095
R00805	C02591	C00000	C00089	C00000
R00806	C00029	C00000	C00089	C00000
R00812	C04091	C00000	C00090	C00000
R00813	C06321	C00000	C00090	C00000
R00815	C00146	C00000	C00090	C00000
R00816	C00090	C00000	C00682	C00000
R00817	C00090	C00000	C02480	C00000
R00818	C00805	C00000	C00090	C00000
R00821	C00196	C00000	C00090	C00000
R00822	C00230	C00000	C00090	C00000
R00823	C00108	C00000	C00090	C00000
R00825	C00108	C00000	C00090	C00000
R00829	C00024	C00091	C02232	C00000
R00830	C00037	C00000	C00430	C00000
R00833	C01213	C00000	C00091	C00000
R00837	C00689	C00000	C00092	C00000
R00838	C02995	C00000	C00092	C00000
R00841	C00093	C00000	C00116	C00000
R00842	C00093	C00000	C00111	C00000
R00844	C00093	C00000	C00111	C00000
R00846	C00093	C00000	C00111	C00000
R00847	C00093	C00000	C00116	C00000
R00848	C00093	C00000	C00111	C00000
R00851	C00093	C00000	C00681	C00000
R00858	C00283	C00000	C00094	C00000
R00858	C00094	C00000	C00283	C00000
R00859	C00283	C00000	C00094	C00000
R00859	C00094	C00000	C00283	C00000
R00861	C00283	C00000	C00094	C00000
R00861	C00094	C00000	C00283	C00000
R00864	C00087	C00094	C00320	C00000
R00865	C00392	C00000	C00095	C00000
R00866	C00095	C00000	C01094	C00000
R00867	C00095	C00000	C05345	C00000
R00868	C00392	C00000	C00095	C00000
R00870	C00392	C00000	C00095	C00000
R00875	C00794	C00000	C00095	C00000
R00877	C00159	C00000	C00095	C00000
R00877	C00095	C00000	C00159	C00000
R00878	C00267	C00000	C00095	C00000
R00883	C00636	C00000	C00096	C00000
R00883	C00096	C00000	C00636	C00000
R00885	C00636	C00000	C00096	C00000
R00885	C00096	C00000	C00636	C00000
R00888	C00096	C00000	C01222	C00000
R00889	C02280	C00000	C00096	C00000
R00889	C00096	C00000	C02280	C00000
R00892	C00097	C00000	C00491	C00000
R00893	C00606	C00000	C00097	C00000
R00894	C00025	C00097	C00669	C00000
R00895	C00957	C00000	C00097	C00000
R00895	C00097	C00000	C00957	C00000
R00896	C00957	C00000	C00097	C00000
R00896	C00097	C00000	C00957	C00000
R00897	C00979	C00283	C00097	C00000
R00897	C00283	C00979	C00097	C00033
R00899	C01419	C00000	C00097	C00037
R00900	C00051	C00097	C05526	C00000
R00901	C00097	C00000	C00506	C00000
R00905	C02642	C00000	C00099	C00000
R00907	C00222	C00000	C00099	C00000
R00908	C00222	C00000	C00099	C00000
R00908	C00099	C00000	C00222	C00000
R00910	C00099	C00000	C05341	C00000
R00914	C02335	C00000	C00099	C00000
R00918	C00100	C02557	C03240	C00000
R00919	C00894	C00000	C00100	C00000
R00920	C00163	C00000	C00100	C00000
R00921	C02876	C00000	C00100	C00000
R00924	C00894	C00000	C00100	C00000
R00926	C00100	C00000	C05983	C00000
R00927	C00100	C00000	C03344	C00000
R00928	C00024	C00000	C00033	C00000
R00928	C00163	C00000	C00100	C00000
R00930	C00683	C00000	C00100	C00000
R00931	C00100	C00000	C02225	C00000
R00934	C00048	C00100	C06027	C00000
R00935	C06002	C00000	C00100	C00000
R00936	C00415	C00000	C00101	C00000
R00936	C00101	C00000	C00415	C00000
R00937	C00504	C00000	C00101	C00000
R00939	C00415	C00000	C00101	C00000
R00939	C00101	C00000	C00415	C00000
R00940	C00504	C00000	C00101	C00000
R00942	C00101	C00000	C09332	C00000
R00943	C00234	C00000	C00058	C00000
R00943	C00101	C00000	C00234	C00000
R00945	C00037	C00000	C00065	C00000
R00945	C00143	C00000	C00101	C00000
R00945	C00065	C00000	C00143	C00037
R00945	C00101	C00000	C00143	C00000
R00945	C00037	C00143	C00065	C00000
R00946	C00155	C00000	C00073	C00000
R00946	C00440	C00000	C00101	C00000
R00947	C00267	C00000	C00103	C00000
R00948	C00498	C00000	C00103	C00000
R00948	C00103	C00000	C00498	C00000
R00952	C00185	C00000	C00103	C00031
R00954	C00103	C00000	C00394	C00000
R00955	C00029	C00446	C00052	C00103
R00955	C00446	C00029	C00052	C00103
R00956	C00103	C00000	C00501	C00000
R00959	C00103	C00000	C00668	C00000
R00960	C00267	C00000	C00103	C00000
R00962	C00055	C00000	C00475	C00000
R00964	C00105	C00000	C00299	C00000
R00965	C01103	C00000	C00105	C00000
R00966	C00106	C00000	C00105	C00000
R00966	C00105	C00000	C00106	C00000
R00967	C00105	C00000	C00299	C00000
R00968	C00105	C00000	C00299	C00000
R00970	C00105	C00000	C00299	C00000
R00974	C00106	C00000	C00380	C00000
R00977	C00429	C00000	C00106	C00000
R00977	C00106	C00000	C00429	C00000
R00978	C00429	C00000	C00106	C00000
R00978	C00106	C00000	C00429	C00000
R00980	C00108	C00000	C00196	C00000
R00982	C00108	C00000	C02247	C00000
R00984	C00108	C00000	C03005	C00000
R00985	C00251	C00000	C00108	C00000
R00986	C00251	C00000	C00108	C00000
R00987	C00108	C00000	C00328	C00000
R00996	C00188	C00000	C00109	C00000
R00997	C01234	C00000	C00109	C00000
R00999	C01118	C00000	C00109	C00000
R01001	C02291	C00000	C00097	C00109
R01001	C02291	C00000	C00097	C00000
R01001	C00109	C00097	C02291	C00000
R01003	C00381	C00000	C00110	C00000
R01005	C00110	C00000	C01246	C00000
R01006	C00110	C00000	C01246	C00000
R01009	C03862	C00000	C00096	C00000
R01011	C00184	C00000	C00111	C00000
R01015	C00118	C00000	C00111	C00000
R01015	C00111	C00000	C00118	C00000
R01018	C00381	C00000	C00110	C00000
R01019	C00084	C00000	C00033	C00000
R01021	C00588	C00000	C00114	C00000
R01027	C00053	C00000	C00054	C00000
R01033	C02357	C00000	C00090	C00000
R01034	C00184	C00000	C00116	C00000
R01034	C00116	C00000	C00184	C00000
R01036	C00116	C00000	C00577	C00000
R01039	C00184	C00000	C00116	C00000
R01039	C00116	C00000	C00184	C00000
R01041	C00116	C00000	C00577	C00000
R01049	C00119	C00000	C00117	C00000
R01049	C00117	C00000	C00119	C00000
R01051	C00121	C00000	C00117	C00000
R01055	C00106	C00000	C01168	C00000
R01056	C00117	C00000	C00199	C00000
R01057	C00620	C00000	C00117	C00000
R01058	C00118	C00000	C00197	C00000
R01061	C00118	C00000	C00236	C00000
R01063	C00118	C00000	C00236	C00000
R01066	C00673	C00000	C00118	C00000
R01067	C00085	C00000	C00279	C00000
R01067	C00085	C00118	C00231	C00279
R01068	C00354	C00000	C00111	C00000
R01068	C00354	C00000	C00118	C00111
R01068	C00354	C00000	C00118	C00000
R01069	C03785	C00000	C00118	C00111
R01070	C05378	C00000	C00111	C00118
R01070	C05378	C00000	C00118	C00111
R01070	C05378	C00000	C00118	C00000
R01071	C02739	C00000	C00119	C00000
R01071	C00119	C00000	C02739	C00000
R01072	C03090	C00000	C00119	C00000
R01073	C04302	C00000	C00108	C00119
R01073	C04302	C00000	C00108	C00000
R01073	C00108	C00000	C04302	C00000
R01074	C00120	C00000	C05921	C00000
R01077	C05552	C00000	C00047	C00120
R01078	C00120	C00000	C01909	C00000
R01082	C00149	C00000	C00122	C00000
R01082	C00122	C00000	C00149	C00000
R01085	C02514	C00000	C00122	C00022
R01086	C03406	C00000	C00062	C00122
R01086	C03406	C00000	C00122	C00062
R01087	C01384	C00000	C00122	C00000
R01088	C00233	C00000	C00123	C00000
R01088	C00123	C00000	C00233	C00000
R01090	C00233	C00000	C00123	C00000
R01090	C00123	C00000	C00233	C00000
R01091	C00123	C00000	C02486	C00000
R01092	C00446	C00000	C00124	C00000
R01092	C00124	C00000	C00446	C00000
R01093	C00124	C00000	C01697	C00000
R01095	C00124	C00000	C01697	C00000
R01104	C05401	C00000	C00124	C00116
R01106	C00088	C00000	C00244	C00000
R01108	C00051	C00000	C00127	C00000
R01108	C00072	C00000	C05422	C00000
R01109	C00051	C00000	C00127	C00000
R01110	C00051	C00000	C00127	C00000
R01111	C00127	C00000	C00051	C00000
R01115	C00999	C00128	C00996	C03691
R01117	C00270	C00000	C00128	C00000
R01121	C01143	C00000	C00129	C00000
R01122	C00235	C00000	C04432	C00000
R01123	C00129	C00000	C00235	C00000
R01126	C00130	C00000	C00294	C00000
R01127	C04734	C00000	C00130	C00000
R01127	C00130	C00000	C04734	C00000
R01128	C00130	C00000	C00262	C00000
R01130	C00130	C00000	C00655	C00000
R01131	C00294	C00000	C00130	C00000
R01132	C00130	C00000	C00262	C00000
R01135	C03794	C00000	C00130	C00000
R01137	C00206	C00000	C00131	C00000
R01137	C00131	C00000	C00206	C00000
R01138	C00131	C00000	C00206	C00000
R01142	C01438	C00000	C00132	C00000
R01146	C00132	C00000	C00067	C00000
R01147	C00647	C00022	C00133	C00000
R01148	C00133	C00000	C00022	C00000
R01150	C00133	C00000	C00993	C00000
R01151	C00134	C00000	C00555	C00000
R01152	C00436	C00000	C00134	C00000
R01153	C00134	C00000	C02723	C00000
R01154	C00134	C00000	C02714	C00000
R01155	C00134	C00000	C00555	C00000
R01156	C00134	C00000	C02714	C00000
R01157	C00179	C00000	C00134	C00000
R01158	C00135	C00000	C00860	C00000
R01161	C00135	C00000	C03277	C00000
R01163	C01929	C00000	C00135	C00000
R01166	C00099	C00000	C00386	C00000
R01167	C00388	C00000	C00135	C00000
R01167	C00135	C00000	C00388	C00000
R01168	C00135	C00000	C00785	C00000
R01171	C00877	C00000	C00136	C00000
R01171	C00136	C00000	C00877	C00000
R01174	C02527	C00000	C00136	C00000
R01174	C00136	C00000	C02527	C00000
R01175	C00877	C00000	C00136	C00000
R01176	C00246	C00000	C00136	C00000
R01177	C00024	C00136	C05269	C00000
R01177	C00136	C00024	C05269	C00010
R01179	C00246	C00000	C00136	C00000
R01179	C00136	C00000	C00246	C00000
R01183	C00137	C00000	C00691	C00000
R01186	C03546	C00000	C00137	C00000
R01187	C04006	C00000	C00137	C00000
R01194	C01235	C00000	C00137	C00124
R01196	C00024	C00000	C00022	C00000
R01196	C00022	C00000	C00024	C00000
R01197	C00091	C00000	C00026	C00000
R01200	C00140	C00000	C00329	C00000
R01201	C00140	C00000	C00357	C00000
R01207	C00140	C00000	C00645	C00000
R01211	C01088	C00000	C00141	C00000
R01213	C02504	C00000	C00141	C00000
R01214	C00183	C00000	C00141	C00000
R01214	C00141	C00000	C00183	C00000
R01215	C00183	C00000	C00141	C00000
R01215	C00141	C00000	C00183	C00000
R01217	C00143	C00000	C00440	C00000
R01218	C00445	C00000	C00143	C00000
R01218	C00143	C00000	C00445	C00000
R01220	C00445	C00000	C00143	C00000
R01220	C00143	C00000	C00445	C00000
R01224	C00440	C00000	C00143	C00000
R01224	C00143	C00000	C00440	C00000
R01225	C00143	C00000	C00101	C00000
R01225	C00101	C00000	C00143	C00000
R01226	C00141	C00000	C00966	C00000
R01227	C00144	C00000	C00387	C00000
R01228	C00144	C00000	C00387	C00000
R01229	C00242	C00000	C00144	C00000
R01230	C00655	C00000	C00144	C00000
R01231	C00655	C00000	C00144	C00000
R01238	C00156	C00000	C00146	C00000
R01242	C00053	C00000	C00054	C00000
R01244	C00262	C00000	C00147	C00000
R01245	C00212	C00000	C00147	C00000
R01248	C03912	C00000	C00148	C00000
R01248	C00148	C00000	C03912	C00000
R01251	C03912	C00000	C00148	C00000
R01251	C00148	C00000	C03912	C00000
R01252	C00148	C00000	C01157	C00000
R01253	C03912	C00000	C00148	C00000
R01253	C00148	C00000	C03912	C00000
R01255	C00148	C00000	C00763	C00000
R01256	C04348	C00000	C00149	C00000
R01256	C00149	C00000	C04348	C00000
R01257	C00149	C00000	C00036	C00000
R01260	C00151	C00000	C05710	C00000
R01267	C00152	C00000	C02512	C00000
R01268	C00253	C00000	C00153	C00000
R01269	C00153	C00000	C02918	C00000
R01271	C00455	C00000	C00153	C00000
R01274	C00249	C00000	C00154	C00000
R01278	C05272	C00000	C00154	C00000
R01279	C05272	C00000	C00154	C00000
R01280	C00249	C00000	C00154	C00000
R01281	C02934	C00000	C00154	C00065
R01286	C02291	C00000	C00155	C00000
R01287	C01077	C00000	C00155	C00000
R01288	C01118	C00000	C00155	C00000
R01290	C00065	C00155	C02291	C00000
R01292	C01817	C00000	C00155	C00000
R01293	C00633	C00000	C00156	C00000
R01293	C00156	C00000	C00633	C00000
R01294	C00633	C00000	C00156	C00000
R01295	C00180	C00000	C00156	C00000
R01295	C00156	C00000	C00180	C00000
R01296	C00156	C00000	C00230	C00000
R01297	C00156	C00000	C00530	C00000
R01298	C00156	C00000	C00230	C00000
R01299	C00156	C00000	C00530	C00000
R01300	C02949	C00000	C00156	C00000
R01300	C00156	C00000	C02949	C00000
R01301	C02949	C00000	C00156	C00000
R01301	C00156	C00000	C02949	C00000
R01302	C00251	C00000	C00156	C00000
R01302	C00156	C00000	C00251	C00000
R01305	C13635	C00000	C00156	C00000
R01310	C00157	C00000	C00416	C00000
R01317	C00219	C00000	C00157	C00000
R01320	C00157	C00000	C04308	C00000
R01321	C00307	C00641	C00157	C00000
R01324	C00311	C00000	C00158	C00000
R01325	C00417	C00000	C00158	C00000
R01325	C00158	C00000	C00417	C00000
R01326	C00159	C00000	C00275	C00000
R01329	C05400	C00000	C00159	C00124
R01333	C00266	C00000	C00160	C00000
R01334	C00988	C00000	C00160	C00000
R01335	C00022	C00000	C05406	C00000
R01339	C00025	C00000	C05167	C00000
R01344	C00133	C00000	C00022	C00000
R01346	C00152	C00000	C02362	C00000
R01351	C01885	C00000	C00116	C00000
R01353	C00163	C00000	C02876	C00000
R01354	C05983	C00000	C00163	C00000
R01359	C00332	C00000	C00164	C00000
R01360	C00164	C00000	C00356	C00000
R01361	C01089	C00000	C00164	C00000
R01364	C00122	C00164	C01061	C00000
R01364	C00164	C00122	C01061	C00000
R01366	C00207	C00000	C00164	C00000
R01366	C00164	C00000	C00207	C00000
R01370	C05607	C00000	C00166	C00000
R01371	C05607	C00000	C00166	C00000
R01372	C00166	C00000	C05852	C00000
R01373	C00254	C00000	C00166	C00000
R01373	C00166	C00000	C00254	C00000
R01377	C00166	C00000	C00601	C00000
R01378	C00166	C00000	C02763	C00000
R01381	C05385	C00000	C00167	C00000
R01381	C00167	C00000	C05385	C00000
R01383	C00167	C00000	C03033	C00000
R01384	C00167	C00000	C00190	C00000
R01385	C00617	C00000	C00167	C00000
R01385	C00167	C00000	C00617	C00000
R01387	C02330	C00000	C00167	C00000
R01388	C00258	C00000	C00168	C00000
R01388	C00168	C00000	C00258	C00000
R01392	C00258	C00000	C00168	C00000
R01392	C00168	C00000	C00258	C00000
R01394	C00168	C00000	C01146	C00000
R01397	C00438	C00000	C00169	C00000
R01398	C00077	C00000	C00327	C00000
R01398	C00077	C00169	C00327	C00000
R01401	C03089	C00000	C00170	C00000
R01402	C04188	C00000	C00170	C00000
R01406	C00638	C00229	C00173	C00000
R01409	C05712	C00000	C00177	C00000
R01411	C02376	C00000	C00178	C00000
R01413	C00178	C00000	C05281	C00000
R01414	C00906	C00000	C00178	C00000
R01415	C00906	C00000	C00178	C00000
R01416	C00179	C00000	C00436	C00000
R01419	C00261	C00000	C00180	C00000
R01420	C00261	C00000	C00180	C00000
R01421	C06206	C00000	C00180	C00000
R01422	C00512	C00000	C00180	C00000
R01422	C00180	C00000	C00512	C00000
R01426	C00180	C00000	C00423	C00000
R01427	C00180	C00000	C00587	C00000
R01431	C00379	C00000	C00181	C00000
R01431	C00181	C00000	C00379	C00000
R01432	C00181	C00000	C00310	C00000
R01433	C02352	C00000	C00181	C00000
R01434	C00183	C00000	C00141	C00000
R01434	C00141	C00000	C00183	C00000
R01440	C00231	C00067	C00118	C00184
R01447	C00186	C00000	C00022	C00000
R01447	C00022	C00000	C00186	C00000
R01449	C00186	C00000	C00827	C00000
R01450	C00186	C00000	C00256	C00000
R01451	C01164	C00000	C00187	C00000
R01454	C00187	C00000	C05500	C00000
R01456	C01164	C00000	C00187	C00000
R01457	C01802	C00000	C00187	C00000
R01457	C00187	C00000	C01802	C00000
R01461	C00187	C00000	C02530	C00000
R01463	C00187	C00000	C03594	C00000
R01465	C00188	C00000	C03508	C00000
R01466	C01102	C00000	C00188	C00000
R01466	C00188	C00000	C01102	C00000
R01468	C00189	C00000	C00346	C00000
R01473	C00935	C00000	C00190	C00000
R01476	C00191	C00000	C05385	C00000
R01478	C03033	C00000	C00191	C00000
R01481	C00800	C00000	C00191	C00000
R01481	C00191	C00000	C00800	C00000
R01482	C00905	C00000	C00191	C00000
R01482	C00191	C00000	C00905	C00000
R01483	C02670	C00000	C00191	C00000
R01483	C00191	C00000	C02670	C00000
R01494	C00195	C00000	C00319	C00000
R01497	C00195	C00000	C01190	C00000
R01498	C00195	C00000	C01190	C00000
R01500	C00195	C00000	C02686	C00000
R01505	C04171	C00000	C00196	C00000
R01507	C00196	C00000	C04480	C00000
R01508	C00587	C00000	C00196	C00000
R01512	C00236	C00000	C00197	C00000
R01512	C00197	C00000	C00236	C00000
R01513	C00197	C00000	C03232	C00000
R01514	C00258	C00000	C00197	C00000
R01514	C00197	C00000	C00258	C00000
R01516	C01159	C00000	C00197	C00000
R01518	C00631	C00000	C00197	C00000
R01518	C00197	C00000	C00631	C00000
R01519	C00257	C00000	C00198	C00000
R01519	C00198	C00000	C00257	C00000
R01520	C00221	C00000	C00198	C00000
R01521	C00221	C00000	C00198	C00000
R01522	C00221	C00000	C00198	C00000
R01522	C00198	C00000	C00221	C00000
R01523	C00199	C00000	C01182	C00000
R01524	C01068	C00000	C00199	C00000
R01525	C01068	C00000	C00199	C00000
R01526	C00309	C00000	C00199	C00000
R01526	C00199	C00000	C00309	C00000
R01528	C00345	C00000	C00199	C00000
R01529	C00231	C00000	C00199	C00000
R01529	C00199	C00000	C00231	C00000
R01538	C00257	C00000	C00204	C00000
R01540	C00204	C00000	C00817	C00000
R01541	C04442	C00000	C00204	C00000
R01541	C00204	C00000	C04442	C00000
R01542	C00204	C00000	C04349	C00000
R01547	C00360	C00000	C00206	C00000
R01547	C00206	C00000	C00360	C00000
R01548	C00055	C00000	C00475	C00000
R01549	C00105	C00000	C00299	C00000
R01550	C01845	C00000	C00207	C00000
R01555	C00208	C00000	C00031	C00000
R01557	C00208	C00000	C01083	C00000
R01558	C00209	C00000	C00313	C00000
R01559	C00209	C00000	C00313	C00000
R01560	C00212	C00000	C00294	C00000
R01561	C00212	C00000	C00147	C00000
R01563	C01043	C00000	C00213	C00000
R01565	C00213	C00000	C01026	C00000
R01566	C00300	C00000	C00213	C00000
R01567	C00214	C00000	C00364	C00000
R01570	C00178	C00000	C00214	C00000
R01579	C00217	C00000	C00819	C00000
R01580	C00026	C00647	C00217	C00000
R01582	C02265	C00000	C00166	C00000
R01586	C00218	C00000	C01046	C00000
R01588	C00543	C00000	C00218	C00000
R01590	C05956	C00000	C00219	C00000
R01593	C05966	C00000	C00219	C00000
R01595	C05356	C00000	C00219	C00000
R01596	C00219	C00000	C05965	C00000
R01600	C00221	C00000	C01172	C00000
R01602	C00267	C00000	C00221	C00000
R01608	C01013	C00000	C00222	C00000
R01608	C00222	C00000	C01013	C00000
R01611	C00222	C00000	C00804	C00000
R01613	C00223	C00000	C06561	C00000
R01614	C00223	C00000	C03582	C00000
R01615	C05608	C00000	C00223	C00000
R01615	C00223	C00000	C05608	C00000
R01616	C00811	C00000	C00223	C00000
R01621	C00118	C00000	C00231	C00000
R01624	C03939	C00000	C00024	C00000
R01626	C01209	C00000	C00083	C00000
R01626	C00083	C00000	C01209	C00000
R01627	C02637	C00000	C00230	C00000
R01628	C00587	C00000	C00230	C00000
R01629	C00230	C00000	C02814	C00000
R01630	C00230	C00000	C02814	C00000
R01631	C01163	C00000	C00230	C00000
R01631	C00230	C00000	C01163	C00000
R01632	C00230	C00000	C04484	C00000
R01633	C06318	C00000	C00230	C00000
R01634	C03223	C00000	C00230	C00000
R01635	C03233	C00000	C00230	C00000
R01636	C02236	C00000	C00230	C00000
R01639	C00310	C00000	C00231	C00000
R01641	C05382	C00000	C00117	C00000
R01641	C00118	C05382	C00117	C00231
R01641	C00231	C00117	C00118	C05382
R01641	C00118	C05382	C00231	C00117
R01641	C05382	C00118	C00231	C00117
R01644	C00989	C00000	C00232	C00000
R01647	C00232	C00022	C06201	C00000
R01648	C00334	C00000	C00232	C00000
R01648	C00232	C00000	C00334	C00000
R01652	C04236	C00000	C00233	C00000
R01652	C00233	C00000	C04236	C00000
R01655	C00445	C00000	C00234	C00000
R01655	C00234	C00000	C00445	C00000
R01658	C00341	C00000	C00235	C00129
R01658	C00129	C00235	C00341	C00000
R01662	C00236	C00000	C01159	C00000
R01663	C00365	C00000	C00239	C00000
R01665	C00705	C00000	C00239	C00000
R01669	C00143	C00000	C00101	C00000
R01676	C00385	C00000	C00242	C00000
R01678	C00243	C00000	C00267	C00124
R01681	C00519	C00000	C00245	C00000
R01682	C00245	C00000	C00506	C00000
R01688	C02527	C00000	C00246	C00000
R01688	C00246	C00000	C02527	C00000
R01700	C00026	C00000	C16254	C00000
R01701	C00141	C00000	C15977	C00000
R01702	C00233	C00000	C15975	C00000
R01704	C00517	C00000	C00249	C00000
R01706	C05764	C00000	C00249	C00000
R01707	C00250	C00000	C00971	C00000
R01708	C00314	C00000	C00250	C00000
R01708	C00250	C00000	C00314	C00000
R01709	C00250	C00000	C00847	C00000
R01710	C00534	C00000	C00250	C00000
R01710	C00250	C00000	C00534	C00000
R01711	C00314	C00000	C00250	C00000
R01711	C00250	C00000	C00314	C00000
R01712	C00534	C00000	C00250	C00000
R01713	C00534	C00000	C00250	C00000
R01714	C01269	C00000	C00251	C00000
R01714	C00251	C00000	C01269	C00000
R01715	C00254	C00000	C00251	C00000
R01715	C00251	C00000	C00254	C00000
R01717	C00251	C00000	C00885	C00000
R01721	C00253	C00000	C01004	C00000
R01724	C01185	C00000	C00253	C00000
R01728	C01179	C00000	C00254	C00000
R01728	C00254	C00000	C01179	C00000
R01730	C01179	C00000	C00254	C00000
R01730	C00254	C00000	C01179	C00000
R01731	C00254	C00000	C00826	C00000
R01735	C00937	C00000	C00256	C00000
R01737	C00257	C00000	C00345	C00000
R01739	C06473	C00000	C00257	C00000
R01739	C00257	C00000	C06473	C00000
R01741	C06473	C00000	C00257	C00000
R01741	C00257	C00000	C06473	C00000
R01745	C00258	C00000	C01146	C00000
R01747	C00258	C00000	C01146	C00000
R01752	C00577	C00000	C00258	C00000
R01754	C00259	C00000	C03906	C00000
R01757	C00259	C00000	C01114	C00000
R01758	C00532	C00000	C00259	C00000
R01759	C00532	C00000	C00259	C00000
R01761	C00259	C00000	C00508	C00000
R01763	C00556	C00000	C00261	C00000
R01764	C02137	C00000	C00261	C00000
R01768	C00262	C00000	C00385	C00000
R01769	C00262	C00000	C00385	C00000
R01771	C01102	C00000	C00263	C00000
R01771	C00263	C00000	C01102	C00000
R01773	C00263	C00000	C00441	C00000
R01775	C00263	C00000	C00441	C00000
R01776	C01077	C00000	C00263	C00000
R01777	C01118	C00000	C00263	C00000
R01777	C00263	C00000	C01118	C00000
R01781	C01380	C00000	C00266	C00000
R01782	C03826	C00000	C00022	C00000
R01785	C06441	C00000	C00111	C00266
R01786	C00668	C00000	C00267	C00000
R01786	C00267	C00000	C00668	C00000
R01787	C00794	C00000	C00267	C00000
R01788	C00668	C00000	C00267	C00000
R01790	C00369	C00000	C00267	C00000
R01791	C00267	C00000	C00721	C00000
R01793	C00272	C00000	C00268	C00000
R01793	C00268	C00000	C00272	C00000
R01794	C00272	C00000	C00268	C00000
R01794	C00268	C00000	C00272	C00000
R01795	C00079	C00000	C00082	C00000
R01799	C00416	C00000	C00269	C00000
R01800	C02737	C00000	C00269	C00000
R01801	C00269	C00000	C03892	C00000
R01802	C00269	C00137	C01194	C00000
R01803	C00270	C00999	C00996	C03410
R01805	C06241	C00000	C00270	C00000
R01813	C04244	C00000	C00272	C00000
R01814	C00643	C00000	C00078	C00000
R01815	C00355	C00000	C00082	C00000
R01818	C00636	C00000	C00275	C00000
R01818	C00275	C00000	C00636	C00000
R01819	C00275	C00000	C05345	C00000
R01825	C00279	C00000	C03393	C00000
R01826	C00279	C00074	C04691	C00000
R01827	C00118	C05382	C00279	C05345
R01827	C05382	C00118	C00279	C05345
R01827	C00118	C05382	C05345	C00279
R01829	C00447	C00000	C00111	C00279
R01829	C00279	C00000	C00447	C00000
R01830	C00118	C05345	C00231	C00279
R01830	C05345	C00118	C00231	C00279
R01830	C00118	C05345	C00279	C00231
R01830	C05345	C00118	C00279	C00231
R01836	C00535	C00000	C00280	C00000
R01836	C00280	C00000	C00535	C00000
R01837	C01227	C00000	C00280	C00000
R01838	C00535	C00000	C00280	C00000
R01838	C00280	C00000	C00535	C00000
R01840	C05290	C00000	C00280	C00000
R01844	C02076	C00000	C05382	C00000
R01845	C05382	C00000	C00447	C00000
R01845	C00447	C00000	C05382	C00000
R01857	C00361	C00000	C00286	C00000
R01858	C00361	C00000	C00286	C00000
R01859	C00100	C00000	C00683	C00000
R01861	C00053	C00000	C00054	C00000
R01863	C00294	C00000	C00262	C00000
R01867	C00337	C00000	C00295	C00000
R01867	C00295	C00000	C00337	C00000
R01868	C00337	C00000	C00295	C00000
R01868	C00295	C00000	C00337	C00000
R01869	C00337	C00000	C00295	C00000
R01869	C00295	C00000	C00337	C00000
R01870	C01103	C00000	C00119	C00295
R01870	C00295	C00119	C01103	C00000
R01872	C00296	C00000	C00944	C00000
R01873	C00296	C00000	C00944	C00000
R01875	C00051	C00000	C00127	C00000
R01876	C00299	C00000	C00106	C00000
R01878	C00475	C00000	C00299	C00000
R01880	C00105	C00000	C00299	C00000
R01881	C00300	C00000	C02305	C00000
R01883	C00581	C00000	C00300	C00000
R01884	C00791	C00000	C00300	C00000
R01890	C00588	C00000	C00307	C00000
R01891	C00195	C00000	C00550	C00000
R01895	C00474	C00000	C00309	C00000
R01895	C00309	C00000	C00474	C00000
R01896	C00379	C00000	C00310	C00000
R01898	C00310	C00000	C00476	C00000
R01899	C00311	C00000	C05379	C00000
R01900	C00417	C00000	C00311	C00000
R01900	C00311	C00000	C00417	C00000
R01901	C00312	C00000	C03291	C00000
R01902	C00312	C00000	C06441	C00000
R01903	C00532	C00000	C00312	C00000
R01903	C00312	C00000	C00532	C00000
R01904	C00379	C00000	C00312	C00000
R01905	C00618	C00000	C00312	C00000
R01906	C00312	C00000	C01508	C00000
R01908	C00798	C00000	C00313	C00000
R01909	C00314	C00000	C00627	C00000
R01910	C00314	C00000	C06051	C00000
R01911	C00314	C00000	C00627	C00000
R01917	C05730	C00000	C00051	C00315
R01918	C05730	C00000	C00051	C00315
R01920	C00170	C00315	C01137	C00134
R01923	C00154	C00000	C02990	C00000
R01926	C00319	C00000	C06124	C00000
R01936	C05533	C00000	C00322	C00000
R01937	C00322	C00000	C02220	C00000
R01938	C00322	C00000	C02220	C00000
R01939	C00956	C00000	C00322	C00000
R01939	C00322	C00000	C00956	C00000
R01940	C06157	C00000	C00322	C00000
R01941	C10945	C00000	C00323	C00000
R01942	C00323	C00000	C00406	C00000
R01943	C01197	C00000	C00323	C00000
R01945	C00323	C00000	C00852	C00000
R01951	C02985	C00000	C00325	C00000
R01951	C00325	C00000	C02985	C00000
R01954	C00049	C00327	C03406	C00000
R01954	C00327	C00049	C03406	C00000
R01956	C00328	C00000	C01252	C00000
R01959	C00328	C00000	C02700	C00000
R01960	C00328	C00000	C03227	C00000
R01961	C00329	C00000	C00352	C00000
R01967	C00330	C00000	C00362	C00000
R01968	C00362	C00000	C00330	C00000
R01968	C00330	C00000	C00362	C00000
R01969	C00330	C00000	C00242	C00000
R01974	C00331	C00000	C00637	C00000
R01975	C01144	C00000	C00332	C00000
R01975	C00332	C00000	C01144	C00000
R01976	C01144	C00000	C00332	C00000
R01976	C00332	C00000	C01144	C00000
R01977	C03561	C00000	C00332	C00000
R01978	C00356	C00000	C00332	C00024
R01980	C04037	C00000	C00333	C00000
R01982	C00470	C00000	C00333	C00000
R01983	C00333	C00000	C00558	C00000
R01987	C00334	C00000	C02946	C00000
R01989	C01035	C00000	C00334	C00000
R01990	C01035	C00000	C00334	C00000
R01991	C00334	C00000	C00884	C00000
R01993	C00337	C00000	C00438	C00000
R02000	C00340	C00000	C00435	C00000
R02002	C00340	C00000	C00435	C00000
R02003	C00448	C00000	C00341	C00129
R02003	C00129	C00341	C00448	C00000
R02004	C00341	C00000	C02344	C00000
R02006	C02462	C00000	C00341	C00000
R02006	C00341	C00000	C02462	C00000
R02007	C03190	C00000	C00341	C00000
R02008	C17622	C00000	C06069	C00000
R02009	C00341	C00000	C06074	C00000
R02011	C06076	C00000	C00341	C00000
R02011	C00341	C00000	C06076	C00000
R02013	C00521	C00000	C00341	C00000
R02013	C00341	C00000	C00521	C00000
R02019	C00035	C00000	C00361	C00000
R02020	C00044	C00000	C00286	C00000
R02021	C00053	C00000	C00094	C00000
R02022	C00063	C00000	C00458	C00000
R02024	C00112	C00000	C00705	C00000
R02026	C01077	C00000	C00155	C00000
R02029	C03892	C00000	C00344	C00000
R02030	C00344	C00269	C05980	C00000
R02032	C01218	C00000	C00345	C00000
R02032	C00345	C00000	C01218	C00000
R02034	C01218	C00000	C00345	C00000
R02034	C00345	C00000	C01218	C00000
R02035	C01236	C00000	C00345	C00000
R02036	C00345	C00000	C04442	C00000
R02038	C00570	C00000	C00346	C00000
R02051	C00350	C00000	C00416	C00000
R02055	C00350	C00000	C02737	C00000
R02056	C00350	C00000	C01241	C00000
R02057	C00570	C00641	C00350	C00000
R02060	C06156	C00000	C00352	C00000
R02061	C00129	C00448	C00353	C00000
R02063	C05427	C00000	C00353	C00000
R02063	C00353	C00000	C05427	C00000
R02064	C01414	C00000	C00353	C00000
R02064	C00353	C00000	C01414	C00000
R02068	C06089	C00000	C00353	C00000
R02068	C00353	C00000	C06089	C00000
R02071	C01094	C00000	C05378	C00000
R02073	C05345	C00000	C05378	C00000
R02077	C00355	C00000	C04045	C00000
R02078	C00082	C00355	C00822	C00000
R02080	C00355	C00000	C03758	C00000
R02081	C00418	C00000	C00356	C00000
R02081	C00356	C00000	C00418	C00000
R02082	C00418	C00000	C00356	C00000
R02082	C00356	C00000	C00418	C00000
R02085	C03231	C00000	C00356	C00000
R02085	C00356	C00000	C03231	C00000
R02088	C00360	C00000	C00559	C00000
R02089	C00360	C00000	C00559	C00000
R02090	C00362	C00000	C00361	C00000
R02090	C00361	C00000	C00362	C00000
R02091	C00055	C00000	C00475	C00000
R02093	C00363	C00000	C00459	C00000
R02094	C00364	C00000	C00363	C00000
R02096	C00055	C00000	C00475	C00000
R02097	C00105	C00000	C00299	C00000
R02098	C01346	C00000	C00365	C00000
R02098	C00365	C00000	C01346	C00000
R02100	C00460	C00000	C00365	C00000
R02101	C00365	C00000	C00364	C00000
R02101	C00143	C00000	C00415	C00000
R02103	C00385	C00000	C00366	C00000
R02106	C11821	C00000	C00366	C00000
R02106	C00366	C00000	C11821	C00000
R02107	C00385	C00000	C00366	C00000
R02108	C00369	C00000	C00721	C00000
R02109	C00369	C00000	C00718	C00267
R02110	C00369	C00000	C00718	C00000
R02112	C00208	C00000	C00369	C00000
R02123	C00376	C00000	C00777	C00000
R02124	C00473	C00000	C00376	C00000
R02125	C00376	C00000	C00777	C00000
R02126	C02110	C00000	C00376	C00000
R02134	C01081	C00000	C00378	C00000
R02135	C01081	C00000	C00378	C00000
R02137	C00475	C00000	C00380	C00000
R02142	C00655	C00000	C00385	C00000
R02142	C00385	C00000	C00655	C00000
R02147	C00387	C00000	C00242	C00000
R02158	C00389	C00000	C05623	C00000
R02160	C01617	C00000	C00389	C00000
R02164	C00042	C00000	C00122	C00000
R02167	C00644	C00000	C00392	C00000
R02170	C00395	C00000	C02954	C00000
R02175	C05805	C00000	C17568	C00000
R02177	C00400	C00000	C00843	C00000
R02187	C00221	C00000	C01172	C00000
R02189	C00668	C00000	C00267	C00000
R02189	C00267	C00000	C00668	C00000
R02193	C02666	C00000	C00406	C00000
R02193	C00406	C00000	C02666	C00000
R02194	C01494	C00000	C00406	C00000
R02196	C00407	C00000	C00671	C00000
R02197	C00671	C00000	C00407	C00000
R02197	C00407	C00000	C00671	C00000
R02199	C00671	C00000	C00407	C00000
R02199	C00407	C00000	C00671	C00000
R02201	C00408	C00000	C04092	C00000
R02203	C00408	C00000	C04092	C00000
R02204	C00450	C00000	C00408	C00000
R02205	C00450	C00000	C00408	C00000
R02211	C01176	C00000	C00410	C00000
R02213	C00410	C00000	C03205	C00000
R02215	C00410	C00000	C05479	C00000
R02216	C01953	C00000	C00410	C00000
R02219	C00410	C00000	C05479	C00000
R02220	C05610	C00000	C00411	C00000
R02220	C00411	C00000	C05610	C00000
R02221	C00482	C00000	C00411	C00000
R02228	C01138	C00000	C00413	C00000
R02229	C00854	C00000	C00414	C00000
R02229	C00414	C00000	C00854	C00000
R02231	C00414	C00000	C01880	C00000
R02233	C00571	C00000	C00414	C00000
R02235	C00504	C00000	C00415	C00000
R02235	C00415	C00000	C00504	C00000
R02236	C00504	C00000	C00415	C00000
R02236	C00415	C00000	C00504	C00000
R02237	C00921	C00000	C00415	C00000
R02239	C00641	C00000	C00416	C00000
R02240	C00641	C00000	C00416	C00000
R02241	C00416	C00000	C00681	C00000
R02245	C01107	C00000	C00418	C00000
R02245	C00418	C00000	C01107	C00000
R02250	C00641	C00000	C00422	C00000
R02251	C00641	C00000	C00422	C00000
R02252	C05629	C00000	C00423	C00000
R02253	C00811	C00000	C00423	C00000
R02253	C00423	C00000	C00811	C00000
R02254	C00423	C00000	C01772	C00000
R02255	C00540	C00000	C00423	C00000
R02255	C00423	C00000	C00540	C00000
R02257	C00583	C00000	C00424	C00000
R02260	C00546	C00000	C00424	C00000
R02261	C03979	C00000	C00424	C00000
R02263	C01131	C00000	C00111	C00000
R02264	C00639	C00000	C00427	C00000
R02265	C00584	C00000	C00427	C00000
R02266	C00696	C00000	C00427	C00000
R02267	C00427	C00000	C01312	C00000
R02268	C02198	C00000	C00427	C00000
R02269	C00429	C00000	C02642	C00000
R02271	C00430	C00000	C02800	C00000
R02272	C00430	C00000	C03741	C00000
R02274	C03273	C00000	C00431	C00000
R02276	C03087	C00000	C00431	C00000
R02278	C00684	C00000	C00433	C00000
R02279	C00679	C00000	C00433	C00000
R02282	C00437	C00000	C00077	C00000
R02283	C01250	C00000	C00437	C00000
R02283	C00437	C00000	C01250	C00000
R02285	C00439	C00000	C00025	C00000
R02287	C00439	C00000	C00025	C00000
R02287	C00664	C00000	C00101	C00000
R02287	C00025	C00000	C00439	C00000
R02287	C00101	C00000	C00664	C00000
R02288	C03680	C00000	C00439	C00000
R02289	C00440	C00000	C06020	C00000
R02291	C03082	C00000	C00441	C00000
R02291	C00441	C00000	C03082	C00000
R02292	C00441	C00000	C03340	C00000
R02294	C03150	C00000	C00153	C00000
R02295	C05841	C00000	C00253	C00000
R02296	C00475	C00000	C00380	C00000
R02297	C01762	C00000	C00385	C00000
R02301	C03479	C00000	C00445	C00000
R02302	C00445	C00000	C00664	C00000
R02307	C00448	C00000	C02004	C00000
R02311	C00448	C00000	C06394	C00000
R02313	C04076	C00000	C00449	C00000
R02313	C00449	C00000	C04076	C00000
R02315	C04076	C00000	C00449	C00000
R02315	C00449	C00000	C04076	C00000
R02317	C04076	C00000	C00450	C00000
R02317	C00450	C00000	C04076	C00000
R02320	C00074	C00000	C00022	C00000
R02320	C00022	C00000	C00074	C00000
R02325	C00458	C00000	C00460	C00000
R02326	C00705	C00000	C00458	C00000
R02326	C00458	C00000	C00705	C00000
R02327	C00105	C00000	C00299	C00000
R02328	C00103	C00000	C00842	C00000
R02331	C01346	C00000	C00460	C00000
R02331	C00460	C00000	C01346	C00000
R02332	C00105	C00000	C00299	C00000
R02340	C03506	C00000	C00463	C00000
R02351	C00468	C00000	C05297	C00000
R02352	C00951	C00000	C00468	C00000
R02352	C00468	C00000	C00951	C00000
R02353	C00951	C00000	C00468	C00000
R02353	C00468	C00000	C00951	C00000
R02356	C00468	C00000	C05300	C00000
R02360	C00470	C00000	C02273	C00000
R02362	C00714	C00000	C00470	C00000
R02371	C00055	C00000	C00475	C00000
R02372	C00055	C00000	C00475	C00000
R02373	C02513	C00000	C00477	C00000
R02374	C00477	C00000	C02633	C00000
R02379	C05619	C00000	C00482	C00000
R02383	C00483	C00000	C03758	C00000
R02401	C03273	C00000	C00489	C00000
R02404	C00490	C00000	C00531	C00000
R02407	C00531	C00000	C00490	C00000
R02409	C00059	C00491	C05824	C00000
R02412	C03175	C00000	C00493	C00000
R02412	C00493	C00000	C03175	C00000
R02413	C02637	C00000	C00493	C00000
R02413	C00493	C00000	C02637	C00000
R02415	C02637	C00000	C00493	C00000
R02415	C00493	C00000	C02637	C00000
R02416	C00223	C00000	C02947	C00000
R02419	C00497	C00000	C01384	C00000
R02421	C00718	C00000	C00498	C00000
R02422	C00499	C00000	C00086	C00603
R02422	C00499	C00000	C00603	C00086
R02423	C00499	C00000	C02091	C00000
R02425	C02350	C00000	C00499	C00000
R02427	C02266	C00000	C00502	C00000
R02429	C00502	C00000	C03826	C00000
R02433	C00506	C00000	C05528	C00000
R02437	C00507	C00000	C00861	C00000
R02438	C00507	C00000	C02431	C00000
R02439	C01101	C00000	C00508	C00000
R02439	C00508	C00000	C01101	C00000
R02442	C00509	C00000	C05631	C00000
R02444	C00509	C00000	C00974	C00000
R02445	C01477	C00000	C00509	C00000
R02445	C00509	C00000	C01477	C00000
R02446	C06561	C00000	C00509	C00000
R02446	C00509	C00000	C06561	C00000
R02451	C00512	C00000	C06322	C00000
R02454	C00905	C00000	C00514	C00000
R02454	C00514	C00000	C00905	C00000
R02457	C00515	C00000	C01110	C00000
R02458	C00515	C00000	C00792	C00000
R02459	C00515	C00000	C01110	C00000
R02461	C00515	C00000	C03943	C00000
R02462	C00823	C00000	C00517	C00000
R02466	C00606	C00000	C00519	C00000
R02467	C01678	C00000	C00519	C00000
R02469	C00521	C00000	C01123	C00000
R02470	C00521	C00000	C02452	C00000
R02471	C00522	C00000	C01053	C00000
R02472	C00966	C00000	C00522	C00000
R02472	C00522	C00000	C00966	C00000
R02473	C00099	C00522	C00864	C00000
R02473	C00522	C00099	C00864	C00000
R02474	C00099	C00522	C00864	C00000
R02474	C00522	C00099	C00864	C00000
R02488	C00877	C00000	C00527	C00000
R02489	C00628	C00000	C00530	C00000
R02491	C01011	C00000	C00531	C00000
R02492	C00533	C00000	C00887	C00000
R02493	C00647	C00000	C00534	C00000
R02494	C00647	C00000	C00534	C00000
R02501	C05294	C00000	C00535	C00000
R02505	C00540	C00000	C01745	C00000
R02506	C00903	C00000	C00540	C00000
R02511	C00565	C00000	C00543	C00000
R02512	C01104	C00000	C00543	C00000
R02514	C00642	C00000	C00544	C00000
R02516	C00642	C00000	C00544	C00000
R02517	C05593	C00000	C00544	C00000
R02518	C00544	C00000	C05585	C00000
R02519	C00544	C00000	C01036	C00000
R02520	C00544	C00000	C05585	C00000
R02521	C01179	C00000	C00544	C00000
R02522	C00545	C00000	C00684	C00000
R02526	C01114	C00000	C00545	C00000
R02527	C00937	C00000	C00546	C00000
R02530	C03451	C00000	C00546	C00000
R02532	C00547	C00000	C05577	C00000
R02533	C00547	C00000	C00788	C00000
R02534	C00547	C00000	C05589	C00000
R02535	C03758	C00000	C00547	C00000
R02536	C07086	C00000	C00601	C00000
R02536	C00601	C00000	C07086	C00000
R02537	C07086	C00000	C00601	C00000
R02537	C00601	C00000	C07086	C00000
R02540	C02505	C00000	C07086	C00000
R02541	C00195	C00000	C00550	C00000
R02544	C00552	C00000	C00975	C00000
R02545	C00552	C00000	C03459	C00000
R02546	C00898	C00000	C00552	C00000
R02547	C03548	C00000	C00552	C00000
R02550	C00556	C00000	C01455	C00000
R02555	C00558	C00000	C00817	C00000
R02556	C00559	C00000	C05512	C00000
R02557	C00559	C00000	C00147	C00000
R02557	C00147	C00000	C00559	C00000
R02560	C01104	C00000	C00565	C00000
R02561	C00568	C00000	C02372	C00000
R02562	C00568	C00000	C02372	C00000
R02564	C02824	C00000	C00571	C00000
R02568	C01094	C00000	C00111	C00000
R02568	C01094	C00000	C00577	C00111
R02569	C00024	C15973	C16255	C00000
R02569	C15973	C00024	C16255	C00000
R02570	C00091	C00000	C16254	C00000
R02570	C15973	C00091	C16254	C00000
R02571	C06157	C00000	C00527	C00000
R02571	C00527	C00000	C06157	C00000
R02573	C00101	C00000	C00440	C00000
R02575	C00581	C00000	C03166	C00000
R02581	C00639	C00000	C00584	C00000
R02583	C05953	C00000	C00584	C00000
R02589	C00587	C00000	C00628	C00000
R02593	C02666	C00000	C00590	C00000
R02593	C00590	C00000	C02666	C00000
R02596	C00590	C00000	C15805	C00000
R02600	C00593	C00000	C05123	C00000
R02601	C00596	C00000	C03589	C00000
R02602	C03453	C00000	C00596	C00000
R02603	C00596	C00042	C04479	C00000
R02604	C00682	C00000	C00596	C00000
R02604	C00596	C00000	C00682	C00000
R02606	C01273	C00000	C00596	C00180
R02606	C01273	C00000	C00596	C00000
R02611	C05853	C00000	C00601	C00000
R02612	C05332	C00000	C00601	C00000
R02613	C05332	C00000	C00601	C00000
R02615	C02083	C00000	C00601	C00000
R02615	C00601	C00000	C02083	C00000
R02619	C05527	C00000	C00606	C00000
R02630	C00159	C00000	C00275	C00000
R02631	C00329	C00000	C00352	C00000
R02634	C00617	C00000	C04037	C00000
R02636	C00617	C00000	C00935	C00000
R02637	C00618	C00000	C04575	C00000
R02639	C00618	C00000	C04575	C00000
R02640	C00800	C00000	C00618	C00000
R02640	C00618	C00000	C00800	C00000
R02646	C05513	C00000	C00366	C00000
R02649	C00624	C00000	C04133	C00000
R02655	C05585	C00000	C00628	C00000
R02656	C00628	C00000	C02167	C00000
R02657	C05585	C00000	C00628	C00000
R02658	C06473	C00000	C01218	C00000
R02661	C00630	C00000	C03460	C00000
R02662	C00630	C00000	C15977	C00000
R02665	C04409	C00000	C00632	C00000
R02668	C03227	C00000	C00632	C00000
R02672	C03590	C00000	C00633	C00000
R02673	C03198	C00000	C00633	C00000
R02675	C01468	C00000	C00633	C00000
R02675	C00633	C00000	C01468	C00000
R02678	C00637	C00000	C00954	C00000
R02687	C00641	C00000	C01885	C00000
R02689	C04046	C00000	C00641	C00000
R02691	C03692	C00000	C00641	C00000
R02692	C00187	C00000	C02530	C00000
R02695	C03765	C00000	C00642	C00000
R02697	C03765	C00000	C00642	C00000
R02698	C00642	C00000	C01161	C00000
R02701	C00780	C00000	C00643	C00000
R02703	C00644	C00000	C05345	C00000
R02705	C00645	C00000	C04257	C00000
R02707	C00645	C00000	C01170	C00000
R02711	C00651	C00000	C01109	C00000
R02712	C01109	C00000	C00651	C00000
R02713	C06035	C00000	C00651	C00000
R02719	C00655	C00000	C01762	C00000
R02722	C03506	C00000	C00078	C00000
R02722	C03506	C00065	C00078	C00000
R02723	C00187	C00000	C05502	C00000
R02728	C00663	C00000	C01172	C00000
R02729	C00664	C00000	C00101	C00000
R02729	C00101	C00000	C00664	C00000
R02733	C04390	C00000	C00666	C00000
R02734	C04421	C00000	C00666	C00000
R02735	C00680	C00000	C00666	C00000
R02735	C00666	C00000	C00680	C00000
R02736	C01172	C00000	C01236	C00000
R02738	C00031	C00000	C00668	C00000
R02739	C00668	C00000	C01172	C00000
R02740	C05345	C00000	C00668	C00000
R02740	C00668	C00000	C05345	C00000
R02748	C00262	C00000	C05512	C00000
R02749	C00672	C00000	C00673	C00000
R02750	C01801	C00000	C00673	C00000
R02752	C00818	C00000	C00679	C00000
R02754	C00679	C00000	C00022	C01146
R02755	C03871	C00000	C00680	C00000
R02756	C00681	C00000	C03372	C00000
R02757	C01885	C00000	C00681	C00000
R02762	C00682	C00000	C02501	C00000
R02763	C00682	C00000	C04480	C00000
R02765	C01213	C00000	C00683	C00000
R02765	C00683	C00000	C01213	C00000
R02777	C03319	C00000	C00688	C00000
R02781	C00691	C00000	C01214	C00000
R02782	C00691	C00000	C04287	C00000
R02783	C01212	C00000	C00692	C00000
R02786	C00692	C00000	C05892	C00000
R02794	C01794	C00000	C00695	C00000
R02794	C00695	C00000	C01794	C00000
R02797	C05122	C00000	C00695	C00000
R02801	C00696	C00000	C05957	C00000
R02804	C00697	C00000	C00887	C00000
R02806	C00214	C00000	C00178	C00000
R02811	C05712	C00000	C00177	C00000
R02821	C00155	C00000	C00073	C00000
R02821	C01026	C00000	C00719	C00000
R02827	C02658	C00000	C00726	C00000
R02829	C00726	C00000	C05712	C00000
R02832	C00783	C00000	C00729	C00000
R02832	C00729	C00000	C00783	C00000
R02834	C00735	C00000	C00762	C00000
R02836	C00735	C00000	C00762	C00000
R02843	C05488	C00000	C00735	C00000
R02846	C00177	C00736	C02512	C00000
R02855	C00810	C00000	C00741	C00000
R02858	C00744	C00000	C01457	C00000
R02859	C02400	C00000	C00744	C00000
R02860	C16150	C00000	C01056	C00000
R02861	C00745	C00000	C06178	C00253
R02864	C05778	C00000	C00748	C00000
R02864	C00748	C00000	C05778	C00000
R02869	C00315	C00000	C00750	C00000
R02872	C03428	C00000	C00751	C00000
R02874	C00751	C00000	C01054	C00000
R02877	C06317	C00000	C00755	C00000
R02880	C03329	C00000	C00757	C00000
R02908	C05634	C00000	C00780	C00000
R02911	C00780	C00000	C00978	C00000
R02914	C00785	C00000	C03680	C00000
R02919	C05577	C00000	C00788	C00000
R02920	C00788	C00000	C05588	C00000
R02921	C01068	C00000	C00789	C00000
R02922	C00791	C00000	C02565	C00000
R02924	C00792	C00000	C03771	C00000
R02926	C05399	C00000	C00794	C00124
R02927	C00795	C00000	C01097	C00000
R02931	C06563	C00000	C00814	C00000
R02933	C01040	C00000	C00800	C00000
R02933	C00800	C00000	C01040	C00000
R02935	C00603	C00000	C00802	C00000
R02936	C00603	C00000	C00802	C00000
R02937	C00169	C00000	C00802	C00000
R02941	C06202	C00000	C00805	C00000
R02949	C01769	C00000	C00810	C00000
R02957	C02670	C00000	C00818	C00000
R02962	C00822	C00000	C05604	C00000
R02963	C00827	C00000	C00894	C00000
R02968	C00829	C00000	C04314	C00000
R02978	C02934	C00000	C00836	C00000
R02988	C00846	C00000	C02222	C00000
R02989	C00846	C00000	C02222	C00000
R02990	C02232	C00000	C00846	C00000
R02990	C00846	C00000	C02232	C00000
R02991	C03586	C00000	C00846	C00000
R03005	C01185	C00000	C00857	C00000
R03006	C00858	C00000	C01562	C00000
R03009	C02035	C00000	C00859	C00000
R03012	C00860	C00000	C01929	C00000
R03013	C01100	C00000	C00860	C00000
R03015	C01001	C00000	C00862	C00000
R03015	C00862	C00000	C01001	C00000
R03018	C00864	C00000	C03492	C00000
R03023	C00870	C00000	C02235	C00000
R03024	C03360	C00000	C00870	C00000
R03025	C01080	C00000	C00876	C00000
R03025	C00876	C00000	C01080	C00000
R03026	C01144	C00000	C00877	C00000
R03026	C00877	C00000	C01144	C00000
R03027	C03561	C00000	C00877	C00000
R03028	C02411	C00000	C00877	C00000
R03034	C03383	C00000	C00880	C00000
R03035	C01134	C00000	C00882	C00000
R03036	C01134	C00000	C00882	C00000
R03037	C00885	C00000	C04171	C00000
R03045	C05668	C00000	C00894	C00000
R03045	C00894	C00000	C05668	C00000
R03046	C02335	C00000	C00894	C00000
R03048	C02110	C00000	C00899	C00000
R03055	C00906	C00000	C05100	C00000
R03057	C02165	C00000	C00909	C00000
R03058	C00909	C00000	C05356	C00000
R03059	C02166	C00000	C00909	C00000
R03064	C03112	C00000	C00916	C00000
R03064	C00916	C00000	C03112	C00000
R03066	C00568	C01300	C00921	C00000
R03067	C04807	C00568	C00921	C00000
R03077	C03906	C00000	C00935	C00000
R03081	C06159	C00000	C00937	C00000
R03083	C04691	C00000	C00944	C00000
R03084	C00944	C00000	C02637	C00000
R03087	C00951	C00000	C05295	C00000
R03089	C00951	C00000	C05141	C00000
R03098	C00956	C00000	C05560	C00000
R03102	C00956	C00000	C04076	C00000
R03103	C00956	C00000	C04076	C00000
R03105	C00022	C00000	C00957	C00000
R03110	C03454	C00000	C00958	C00000
R03123	C03648	C00000	C00974	C00000
R03123	C00974	C00000	C03648	C00000
R03124	C01617	C00000	C00974	C00000
R03124	C00974	C00000	C01617	C00000
R03126	C05903	C00000	C00974	C00000
R03126	C00974	C00000	C05903	C00000
R03128	C03459	C00000	C00975	C00000
R03130	C00978	C00000	C01598	C00000
R03140	C01182	C00000	C00988	C00197
R03141	C02331	C00000	C00989	C00000
R03153	C02614	C00000	C01011	C00000
R03153	C01011	C00000	C02614	C00000
R03154	C02614	C00000	C01011	C00000
R03157	C01013	C00000	C05668	C00000
R03158	C01013	C00000	C05668	C00000
R03161	C02985	C00000	C01019	C00000
R03161	C01019	C00000	C02985	C00000
R03163	C01019	C00000	C01721	C00000
R03165	C01024	C00000	C01051	C00000
R03168	C01028	C00000	C03955	C00000
R03172	C15980	C00000	C03345	C00000
R03172	C03345	C00000	C15980	C00000
R03174	C15980	C00000	C15979	C00000
R03177	C02647	C00000	C01035	C00000
R03178	C03771	C00000	C02647	C00000
R03181	C01036	C00000	C01061	C00000
R03182	C01909	C00000	C01037	C00000
R03183	C01040	C00000	C02670	C00000
R03184	C01040	C00000	C03289	C00000
R03185	C01041	C00000	C05422	C00000
R03186	C01041	C00000	C05422	C00000
R03187	C02565	C00000	C01043	C00000
R03189	C00101	C00000	C03479	C00000
R03191	C04631	C00000	C01050	C00000
R03192	C04631	C00000	C01050	C00000
R03193	C01212	C00000	C01050	C00000
R03194	C01051	C00000	C02463	C00000
R03195	C01051	C00000	C02469	C00000
R03197	C01051	C00000	C03263	C00000
R03198	C01053	C00000	C01088	C00000
R03199	C01054	C00000	C01724	C00000
R03200	C01054	C00000	C01902	C00000
R03202	C01056	C00000	C01297	C00000
R03208	C01060	C00000	C01829	C00000
R03209	C01063	C00000	C02656	C00000
R03210	C01063	C00000	C01092	C00000
R03213	C03719	C00000	C01069	C00000
R03214	C01069	C00000	C02153	C00000
R03217	C01077	C00000	C02291	C00000
R03220	C03263	C00000	C01079	C00000
R03222	C01079	C00000	C02191	C00000
R03223	C04327	C04752	C01081	C00000
R03231	C01092	C00000	C01037	C00000
R03232	C00095	C00000	C01094	C00000
R03234	C01096	C00000	C02888	C00000
R03236	C01097	C00000	C03785	C00000
R03237	C01097	C00000	C03785	C00000
R03238	C01097	C00000	C03785	C00000
R03239	C01097	C00000	C03785	C00000
R03243	C01267	C00000	C01100	C00000
R03243	C01100	C00000	C01267	C00000
R03244	C01101	C00000	C03291	C00000
R03245	C01143	C00000	C01107	C00000
R03245	C01107	C00000	C01143	C00000
R03247	C01424	C00000	C01108	C00000
R03254	C04478	C00000	C01112	C00000
R03260	C02291	C00000	C01118	C00000
R03260	C01118	C00000	C02291	C00042
R03261	C01123	C00000	C02485	C00000
R03262	C02140	C00000	C01124	C00000
R03263	C01124	C00000	C01780	C00000
R03269	C04352	C00000	C01134	C00000
R03276	C01144	C00000	C03561	C00000
R03277	C00022	C01146	C03921	C00000
R03278	C01147	C00000	C06105	C00000
R03279	C03739	C00000	C01147	C00000
R03288	C01262	C00000	C00099	C00000
R03291	C01157	C00000	C04281	C00000
R03293	C01157	C00000	C04281	C00000
R03295	C01157	C00000	C04281	C00000
R03296	C01157	C00000	C03440	C00000
R03300	C04043	C00000	C01161	C00000
R03302	C04043	C00000	C01161	C00000
R03303	C01161	C00000	C04642	C00000
R03304	C05582	C00000	C01161	C00000
R03306	C03077	C00000	C01161	C00000
R03307	C01278	C00000	C01163	C00000
R03308	C04553	C00000	C01163	C00000
R03310	C01189	C00000	C01164	C00000
R03311	C01164	C00000	C05443	C00000
R03313	C01165	C00000	C03287	C00000
R03314	C03912	C00000	C01165	C00000
R03314	C01165	C00000	C03912	C00000
R03321	C05345	C00000	C01172	C00000
R03321	C01172	C00000	C05345	C00000
R03326	C01176	C00000	C05488	C00000
R03327	C05138	C00000	C01176	C00000
R03327	C01176	C00000	C05138	C00000
R03336	C03672	C00000	C01179	C00000
R03338	C03672	C00000	C01179	C00000
R03341	C01179	C00000	C03765	C00000
R03342	C01179	C00000	C05350	C00000
R03346	C01185	C00000	C05841	C00000
R03348	C03722	C00000	C01185	C00000
R03349	C01186	C00000	C03656	C00000
R03350	C01187	C00000	C04478	C00000
R03351	C04121	C00000	C01187	C00000
R03353	C03845	C00000	C01189	C00000
R03354	C01290	C00000	C01190	C00000
R03355	C01290	C00000	C01190	C00000
R03361	C01194	C00000	C01277	C00000
R03362	C01194	C00000	C04549	C00000
R03363	C01194	C00000	C04549	C00000
R03366	C01197	C00000	C01494	C00000
R03369	C01198	C00000	C04044	C00000
R03384	C01214	C00000	C01283	C00000
R03388	C05927	C00000	C01217	C00000
R03390	C01001	C00000	C01274	C00000
R03390	C01001	C01217	C00862	C01274
R03390	C01217	C01001	C00862	C01274
R03393	C01220	C00000	C03546	C00000
R03394	C01245	C00000	C01220	C00000
R03397	C03117	C00000	C01222	C00000
R03399	C03117	C00000	C01222	C00000
R03401	C01226	C00000	C04780	C00000
R03402	C04672	C00000	C01226	C00000
R03403	C05138	C00000	C01227	C00000
R03409	C04494	C00000	C01228	C00000
R03424	C04308	C00000	C01241	C00000
R03425	C01242	C00000	C00037	C00000
R03427	C01243	C00000	C04063	C00000
R03429	C01243	C00000	C04477	C00000
R03430	C01272	C00000	C01243	C00000
R03433	C01245	C00000	C01272	C00000
R03435	C04637	C00000	C01245	C00000
R03437	C04598	C00000	C04317	C00000
R03438	C04317	C00000	C05212	C00000
R03443	C04133	C00000	C01250	C00000
R03443	C01250	C00000	C04133	C00000
R03444	C01251	C00000	C04002	C00000
R03445	C01252	C00000	C01717	C00000
R03454	C01264	C00000	C03820	C00000
R03455	C03968	C00000	C01264	C00000
R03457	C04666	C00000	C01267	C00000
R03457	C01267	C00000	C04666	C00000
R03458	C01268	C00000	C04454	C00000
R03459	C01304	C00000	C01268	C00000
R03460	C03175	C00000	C01269	C00000
R03460	C01269	C00000	C03175	C00000
R03462	C02526	C00000	C01273	C00000
R03464	C04330	C00000	C01274	C00000
R03464	C01274	C00000	C04330	C00000
R03469	C01277	C00000	C04637	C00000
R03470	C01278	C00000	C03586	C00000
R03471	C01279	C00000	C04556	C00000
R03472	C03373	C00000	C01279	C00000
R03477	C01283	C00000	C01294	C00000
R03478	C01284	C00000	C04477	C00000
R03479	C04520	C00000	C01284	C00000
R03493	C04675	C00000	C01291	C00000
R03494	C01920	C00000	C01291	C00000
R03496	C01294	C00000	C04280	C00000
R03502	C01298	C00000	C04673	C00000
R03503	C01300	C00000	C04807	C00000
R03504	C04874	C00000	C01300	C00000
R03508	C01302	C00000	C03506	C00000
R03509	C04302	C00000	C01302	C00000
R03521	C01312	C00000	C05961	C00000
R03530	C01344	C00000	C01345	C00000
R03539	C02515	C00000	C00082	C00000
R03540	C01384	C00000	C01596	C00000
R03543	C01407	C00000	C04091	C00000
R03544	C01412	C00000	C06142	C00000
R03545	C01412	C00000	C06142	C00000
R03546	C01417	C00000	C01563	C00000
R03550	C01424	C00000	C04451	C00000
R03555	C01433	C00000	C01852	C00000
R03556	C06071	C00000	C01433	C00000
R03559	C01455	C00000	C04592	C00000
R03560	C01455	C00000	C01542	C00000
R03562	C01455	C00000	C01467	C00000
R03563	C00729	C01456	C01479	C00000
R03566	C01467	C00000	C02923	C00000
R03581	C01500	C00000	C01499	C00000
R03590	C05631	C00000	C01514	C00000
R03591	C01735	C00000	C01516	C00000
R03592	C01735	C00000	C01516	C00000
R03595	C01528	C00000	C05172	C00000
R03599	C05688	C00000	C01528	C00041
R03608	C01542	C00000	C02923	C00000
R03610	C01561	C00000	C01673	C00000
R03611	C05443	C00000	C01561	C00000
R03614	C01575	C00000	C04351	C00000
R03617	C00195	C00000	C02686	C00000
R03626	C04717	C00000	C01595	C00000
R03630	C01606	C00000	C04783	C00000
R03636	C05906	C00000	C01617	C00000
R03639	C01617	C00000	C02906	C00000
R03640	C05631	C00000	C01617	C00000
R03651	C06112	C00000	C00025	C00000
R03652	C02282	C00000	C00064	C00000
R03671	C01680	C00000	C06159	C00000
R03672	C01693	C00000	C05604	C00000
R03673	C01693	C00000	C04185	C00000
R03674	C01693	C00000	C05578	C00000
R03677	C01694	C00000	C05441	C00000
R03682	C01708	C00000	C05781	C00000
R03689	C01724	C00000	C05109	C00000
R03691	C01726	C00000	C02855	C00000
R03692	C02274	C00000	C01198	C00000
R03693	C02614	C00000	C01732	C00000
R03694	C06029	C00000	C01732	C00000
R03696	C01732	C00000	C03618	C00000
R03697	C01516	C00000	C06174	C00000
R03698	C01735	C00000	C06175	C00000
R03709	C01198	C00000	C01772	C00000
R03710	C01772	C00000	C05158	C00000
R03718	C01794	C00000	C01921	C00000
R03719	C05467	C00000	C01794	C00000
R03720	C00245	C00000	C05122	C00000
R03720	C01794	C00000	C05122	C00000
R03722	C04118	C00000	C01795	C00000
R03724	C05107	C00000	C01802	C00000
R03726	C04083	C00000	C01804	C00000
R03733	C01620	C00000	C03064	C00000
R03737	C03325	C00000	C01851	C00000
R03738	C03470	C00000	C00398	C00000
R03738	C01852	C00398	C03470	C00000
R03751	C01880	C00000	C06103	C00000
R03772	C02991	C00000	C01934	C00000
R03774	C01934	C00000	C03979	C00000
R03775	C02141	C00000	C01943	C00000
R03776	C05276	C00000	C01944	C00000
R03777	C05276	C00000	C01944	C00000
R03778	C00024	C01944	C05265	C00000
R03783	C01953	C00000	C05138	C00000
R03791	C01984	C00000	C01983	C00000
R03794	C01984	C00000	C03198	C00000
R03812	C02046	C00000	C03325	C00000
R03820	C03470	C00000	C03309	C00000
R03821	C03170	C00000	C02090	C00000
R03822	C05730	C00000	C02090	C00000
R03824	C05435	C00000	C02094	C00000
R03831	C02106	C00000	C02105	C00000
R03831	C02105	C00000	C02106	C00000
R03832	C05202	C00000	C02105	C00000
R03833	C02105	C00000	C06167	C00000
R03834	C05174	C00000	C02106	C00000
R03835	C02106	C00000	C04118	C00000
R03845	C02880	C00000	C02139	C00000
R03845	C02139	C00000	C02880	C00000
R03851	C03205	C00000	C02140	C00000
R03856	C03221	C00000	C01832	C00000
R03857	C03221	C00000	C01832	C00000
R03858	C05261	C00000	C00024	C01832
R03858	C01832	C00024	C05261	C00000
R03860	C02151	C00000	C03677	C00000
R03867	C02166	C00000	C05951	C00000
R03868	C02167	C00000	C02514	C00000
R03870	C05281	C00000	C02170	C00000
R03877	C02191	C00000	C03516	C00000
R03878	C02198	C00000	C05963	C00000
R03889	C03824	C00000	C02220	C00000
R03891	C02814	C00000	C02222	C00000
R03892	C02222	C00000	C03676	C00000
R03893	C04431	C00000	C02222	C00000
R03896	C02612	C00000	C02226	C00000
R03897	C06031	C00000	C02226	C00000
R03898	C06032	C00000	C02226	C00000
R03905	C02282	C00000	C06112	C00000
R03918	C02325	C00000	C05610	C00000
R03919	C02325	C00000	C15806	C00000
R03920	C02336	C00000	C05345	C00000
R03921	C16688	C00000	C02336	C00668
R03925	C02350	C00000	C02348	C00000
R03928	C02352	C00000	C00190	C00000
R03932	C02370	C00000	C06387	C00000
R03933	C05501	C00000	C01953	C00000
R03937	C03058	C00000	C02411	C00000
R03942	C02431	C00000	C02991	C00000
R03945	C02452	C00000	C02576	C00000
R03947	C02463	C00000	C05778	C00000
R03948	C02463	C00000	C05772	C00000
R03953	C01060	C00000	C02465	C00000
R03960	C02486	C00000	C03467	C00000
R03966	C02501	C00000	C03453	C00000
R03968	C02504	C00000	C02631	C00000
R03973	C01060	C00000	C02515	C00000
R03982	C02575	C00000	C03434	C00000
R03984	C00127	C00000	C00051	C00000
R03989	C05273	C00000	C02593	C00000
R03990	C05273	C00000	C02593	C00000
R03991	C05259	C00000	C00024	C02593
R03991	C02593	C00024	C05259	C00000
R03997	C02625	C00000	C02933	C00000
R03998	C02247	C00000	C05165	C00000
R03999	C02247	C00000	C05165	C00000
R04000	C02630	C00000	C03058	C00000
R04001	C04411	C00000	C02631	C00000
R04007	C02646	C00000	C15804	C00000
R04009	C05718	C00000	C02658	C00000
R04009	C02658	C00000	C05718	C00000
R04017	C02686	C00000	C06125	C00000
R04025	C02714	C00000	C05936	C00000
R04027	C02723	C00000	C06178	C00000
R04029	C02727	C00000	C05548	C00000
R04030	C02730	C00000	C03160	C00000
R04031	C02730	C00000	C05817	C00000
R04035	C02739	C00000	C02741	C00000
R04037	C02741	C00000	C04896	C00000
R04039	C00127	C00000	C00051	C00000
R04051	C02798	C00000	C05672	C00000
R04053	C02798	C00000	C03167	C00000
R04060	C02811	C00000	C03206	C00000
R04061	C02814	C00000	C03676	C00000
R04084	C04043	C03758	C02916	C00000
R04085	C02918	C00000	C05843	C00000
R04088	C04592	C00000	C02923	C00000
R04089	C02923	C00000	C06210	C00000
R04095	C02939	C00000	C03069	C00000
R04097	C02939	C00000	C15975	C00000
R04101	C06387	C00000	C02949	C00000
R04109	C02987	C00000	C03741	C00000
R04115	C04314	C00000	C03012	C00000
R04117	C03012	C00000	C06204	C00000
R04123	C03029	C00000	C03179	C00000
R04125	C00101	C00000	C00143	C00000
R04125	C01242	C00000	C00143	C00000
R04130	C03056	C00000	C03458	C00000
R04132	C03063	C00000	C06201	C00000
R04134	C05600	C00000	C03063	C00000
R04134	C03063	C00000	C05600	C00000
R04136	C03351	C00000	C03067	C00000
R04137	C05998	C00000	C03069	C00000
R04138	C03069	C00000	C03231	C00000
R04142	C05548	C00000	C03087	C00000
R04143	C03089	C00000	C04188	C00000
R04144	C03090	C00000	C03838	C00000
R04147	C05557	C00000	C06564	C00000
R04148	C03114	C00000	C04778	C00000
R04151	C04468	C00000	C03164	C00000
R04152	C03557	C00000	C03167	C00000
R04160	C03198	C00000	C03590	C00000
R04161	C03198	C00000	C05343	C00000
R04162	C05977	C00000	C03201	C00000
R04170	C05262	C00000	C03221	C00000
R04173	C01005	C00000	C03232	C00000
R04175	C03239	C00000	C04092	C00000
R04177	C03981	C00000	C03248	C00000
R04187	C06002	C00000	C03284	C00000
R04188	C03284	C00000	C06002	C00000
R04198	C03972	C00000	C03340	C00000
R04198	C03340	C00000	C03972	C00000
R04199	C03972	C00000	C03340	C00000
R04199	C03340	C00000	C03972	C00000
R04200	C03943	C00000	C03341	C00000
R04201	C03943	C00000	C03341	C00000
R04203	C04405	C00000	C03344	C00000
R04204	C04405	C00000	C03345	C00000
R04208	C04640	C00000	C03373	C00000
R04209	C04751	C00000	C03373	C00000
R04210	C03393	C00000	C06054	C00000
R04215	C03410	C00000	C03691	C00000
R04222	C01121	C03442	C04767	C00000
R04223	C03453	C00000	C03589	C00000
R04224	C03460	C00000	C06000	C00000
R04225	C00671	C00000	C15979	C00000
R04230	C03492	C00000	C04352	C00000
R04231	C03492	C00000	C04352	C00000
R04237	C03516	C00000	C04536	C00000
R04241	C03541	C00000	C03541	C00000
R04247	C03557	C00000	C05673	C00000
R04251	C03167	C00000	C05682	C00000
R04254	C03561	C00000	C06143	C00000
R04257	C03582	C00000	C05901	C00000
R04258	C02375	C00000	C03585	C00000
R04259	C04522	C00000	C03585	C00000
R04263	C03594	C00000	C05455	C00000
R04266	C03598	C00000	C03599	C00000
R04276	C03648	C00000	C05904	C00000
R04277	C03671	C00000	C04451	C00000
R04278	C05375	C00000	C03671	C00000
R04279	C05375	C00000	C03671	C00000
R04280	C05616	C00000	C03671	C00000
R04285	C03684	C00000	C04244	C00000
R04286	C04895	C00000	C03684	C00000
R04292	C05840	C00000	C03722	C00000
R04296	C03742	C00000	C05143	C00000
R04297	C01108	C00000	C02183	C00000
R04300	C03758	C00000	C04043	C00000
R04301	C03758	C00000	C05587	C00000
R04305	C03758	C00000	C06160	C00000
R04305	C03765	C03758	C06160	C00000
R04311	C03372	C00000	C03715	C00000
R04321	C03820	C00000	C04598	C00000
R04323	C03824	C00000	C04409	C00000
R04325	C00234	C00000	C00101	C00000
R04325	C00101	C00000	C00234	C00000
R04325	C03838	C00000	C04376	C00000
R04326	C00101	C00000	C00445	C00000
R04342	C12208	C00000	C00852	C00000
R04347	C04488	C00000	C03920	C00000
R04347	C04488	C03576	C01217	C03920
R04347	C04488	C03576	C03920	C01217
R04349	C04178	C00000	C03925	C00000
R04355	C03939	C01209	C05744	C00000
R04357	C03955	C00000	C05554	C00000
R04360	C03715	C00000	C03968	C00000
R04361	C05977	C00000	C03968	C00000
R04365	C04462	C00000	C03972	C00000
R04365	C03972	C00000	C04462	C00000
R04371	C05662	C00000	C04002	C00000
R04372	C04063	C00000	C04006	C00000
R04375	C03826	C00000	C05406	C00000
R04376	C04044	C00000	C04479	C00000
R04377	C04046	C00000	C06040	C00000
R04378	C04677	C00000	C04051	C00000
R04379	C04186	C00000	C04052	C00000
R04380	C04052	C00000	C05600	C00000
R04383	C04053	C00000	C04349	C00000
R04386	C04419	C00024	C06250	C00083
R04390	C05535	C00000	C04076	C00000
R04399	C04115	C00000	C04324	C00000
R04400	C03329	C00000	C04118	C00000
R04404	C01277	C00000	C04637	C00000
R04405	C00155	C00000	C00073	C00000
R04413	C04635	C00000	C04756	C00000
R04418	C04642	C00000	C04186	C00000
R04419	C04642	C00000	C04186	C00000
R04420	C04188	C00000	C04582	C00000
R04425	C04225	C00000	C04593	C00000
R04426	C04411	C00000	C04236	C00000
R04427	C05437	C00000	C04525	C00000
R04428	C04618	C00000	C04246	C00000
R04429	C04246	C00000	C05745	C00000
R04430	C04246	C00000	C05745	C00000
R04432	C00894	C00000	C00100	C00000
R04432	C00100	C00000	C00894	C00000
R04435	C06241	C00000	C04257	C00000
R04435	C04257	C00000	C06241	C00000
R04440	C04272	C00000	C04181	C00000
R04441	C04272	C00000	C00141	C00000
R04443	C04281	C00000	C05938	C00000
R04444	C05947	C00000	C04281	C00000
R04445	C05947	C00000	C04281	C00000
R04448	C04294	C00000	C04327	C00000
R04452	C04598	C00000	C04317	C00000
R04453	C04484	C00000	C04324	C00000
R04456	C04377	C00000	C04330	C00000
R04456	C04330	C00000	C04377	C00000
R04456	C04330	C01080	C00876	C04377
R04457	C15556	C04732	C04332	C00000
R04460	C03004	C00000	C15503	C00000
R04463	C04376	C00000	C04640	C00000
R04464	C04377	C01080	C00876	C04488
R04464	C01080	C04377	C04488	C00876
R04469	C03692	C00000	C06037	C00000
R04472	C03692	C00000	C06037	C00000
R04475	C04462	C00000	C04421	C00000
R04475	C04421	C00000	C04462	C00000
R04478	C04115	C00000	C04434	C00000
R04488	C04484	C00000	C06035	C00000
R04489	C05375	C00000	C04484	C00000
R04489	C04484	C00000	C05375	C00000
R04500	C04522	C00000	C04431	C00000
R04509	C04556	C00000	C04752	C00000
R04510	C04559	C00000	C04558	C00000
R04515	C04575	C00000	C05411	C00000
R04522	C04623	C00000	C04596	C00000
R04533	C04618	C00000	C05744	C00000
R04534	C05753	C00000	C04619	C00000
R04534	C04619	C00000	C05753	C00000
R04535	C04619	C00000	C05754	C00000
R04536	C05750	C00000	C04620	C00000
R04536	C04620	C00000	C05750	C00000
R04537	C04620	C00000	C05751	C00000
R04540	C04832	C00000	C04628	C03576
R04540	C04832	C00000	C04628	C00000
R04541	C03920	C04628	C01438	C04832
R04541	C04628	C03920	C04832	C01438
R04543	C05762	C00000	C04633	C00000
R04543	C04633	C00000	C05762	C00000
R04544	C04633	C00000	C05763	C00000
R04549	C04652	C00000	C04824	C00000
R04550	C04652	C00000	C06022	C00000
R04558	C04916	C00000	C04666	C00000
R04559	C04823	C00000	C04677	C00000
R04560	C00234	C00000	C00101	C00000
R04560	C00101	C00000	C00234	C00000
R04560	C04677	C00000	C04734	C00000
R04566	C05759	C00000	C04688	C00000
R04567	C00043	C00000	C04738	C00000
R04568	C04688	C00000	C05760	C00000
R04571	C04756	C00000	C04475	C00000
R04573	C05892	C00000	C04702	C00000
R04576	C04729	C00000	C04706	C00000
R04576	C04706	C00000	C04729	C00000
R04587	C04738	C00000	C06022	C00000
R04591	C04751	C00000	C04823	C00000
R04594	C05775	C00000	C04778	C00000
R04606	C04652	C04824	C04932	C00000
R04620	C04895	C00000	C04874	C00000
R04639	C06148	C00000	C04895	C00000
R04640	C04896	C00000	C04916	C00000
R04657	C04932	C00000	C04919	C00000
R04658	C04919	C04121	C06024	C00000
R04666	C05100	C00000	C05145	C00000
R04667	C05439	C00000	C05107	C00000
R04672	C06010	C00000	C05125	C00000
R04672	C05125	C00000	C06010	C00000
R04673	C00109	C00000	C06006	C00000
R04673	C00109	C05125	C06006	C00000
R04681	C05141	C00000	C05300	C00000
R04682	C05141	C00000	C05300	C00000
R04686	C05158	C00000	C05839	C00000
R04687	C05161	C00000	C05825	C00000
R04688	C05161	C00000	C05825	C00000
R04690	C05175	C00000	C05174	C00000
R04691	C05175	C00000	C06163	C00000
R04692	C06161	C00000	C05176	C00000
R04695	C06167	C00000	C05178	C00000
R04695	C05178	C00000	C06167	C00000
R04696	C05179	C00000	C05178	C00000
R04696	C05178	C00000	C05179	C00000
R04697	C05220	C00000	C05179	C00000
R04697	C05179	C00000	C05220	C00000
R04699	C05190	C00000	C05189	C00000
R04699	C05189	C00000	C05190	C00000
R04700	C06163	C00000	C05189	C00000
R04700	C05189	C00000	C06163	C00000
R04701	C05191	C00000	C05190	C00000
R04701	C05190	C00000	C05191	C00000
R04702	C05191	C00000	C05247	C00000
R04705	C05316	C00000	C05193	C00000
R04705	C05193	C00000	C05316	C00000
R04707	C05247	C00000	C05194	C00000
R04708	C05194	C00000	C05193	C00000
R04711	C05200	C00000	C05313	C00000
R04723	C05220	C00000	C05322	C00000
R04724	C05758	C00000	C05223	C00000
R04725	C05758	C00000	C05223	C00000
R04726	C05223	C01209	C05759	C00000
R04737	C05259	C00000	C05258	C00000
R04737	C05258	C00000	C05259	C00000
R04738	C05258	C00000	C05272	C00000
R04739	C05261	C00000	C05260	C00000
R04739	C05260	C00000	C05261	C00000
R04740	C05260	C00000	C05273	C00000
R04741	C05263	C00000	C05262	C00000
R04741	C05262	C00000	C05263	C00000
R04742	C00024	C05274	C05263	C00000
R04743	C05265	C00000	C05264	C00000
R04743	C05264	C00000	C05265	C00000
R04744	C05264	C00000	C05275	C00000
R04745	C05267	C00000	C05266	C00000
R04745	C05266	C00000	C05267	C00000
R04746	C05266	C00000	C05276	C00000
R04747	C00024	C05270	C05267	C00000
R04747	C05270	C00024	C05267	C00000
R04748	C05269	C00000	C05268	C00000
R04748	C05268	C00000	C05269	C00000
R04749	C05268	C00000	C05271	C00000
R04751	C05271	C00000	C05270	C00000
R04753	C05275	C00000	C05274	C00000
R04754	C05275	C00000	C05274	C00000
R04756	C05280	C00000	C05279	C00000
R04759	C05297	C00000	C05290	C00000
R04760	C05291	C00000	C05296	C00000
R04761	C05295	C00000	C05294	C00000
R04768	C05316	C00000	C06165	C00000
R04769	C05322	C00000	C06173	C00000
R04779	C05345	C00000	C05378	C00000
R04780	C05345	C00000	C05378	C00000
R04784	C04575	C00000	C05412	C00000
R04786	C05414	C00000	C05413	C00000
R04786	C05413	C00000	C05414	C00000
R04787	C05430	C00000	C05414	C00000
R04787	C05414	C00000	C05430	C00000
R04795	C02139	C00000	C05798	C00000
R04798	C05430	C00000	C05431	C00000
R04800	C05431	C00000	C05432	C00000
R04804	C05437	C00000	C05439	C00000
R04806	C05452	C00000	C05444	C00000
R04807	C05454	C00000	C05446	C00000
R04809	C05447	C00000	C05448	C00000
R04810	C05448	C00000	C05449	C00000
R04811	C05337	C00000	C05449	C00000
R04812	C05450	C00000	C05467	C00000
R04813	C05450	C00000	C05460	C00000
R04817	C05451	C00000	C05455	C00000
R04818	C05451	C00000	C05452	C00000
R04819	C05451	C00000	C05452	C00000
R04823	C17339	C00000	C05453	C00000
R04824	C05453	C00000	C05454	C00000
R04825	C05453	C00000	C05454	C00000
R04826	C17339	C00000	C05455	C00000
R04845	C05479	C00000	C05480	C00000
R04846	C05479	C00000	C05480	C00000
R04847	C05484	C00000	C05480	C00000
R04854	C05500	C00000	C05501	C00000
R04855	C05502	C00000	C05501	C00000
R04859	C00979	C00000	C00097	C00000
R04860	C00059	C05526	C05824	C00051
R04861	C00022	C00000	C05527	C00000
R04862	C05662	C00000	C05533	C00000
R04869	C06250	C00000	C05552	C00000
R04870	C05556	C00000	C00183	C00956
R04870	C00956	C00000	C05556	C00000
R04872	C05556	C00000	C05557	C00000
R04880	C05577	C00000	C05576	C00000
R04880	C05576	C00000	C05577	C00000
R04881	C05576	C00000	C05594	C00000
R04882	C05577	C00000	C05580	C00000
R04883	C05577	C00000	C05580	C00000
R04884	C05578	C00000	C05579	C00000
R04886	C05579	C00000	C17937	C00000
R04887	C05580	C00000	C05584	C00000
R04888	C05581	C00000	C05582	C00000
R04889	C05581	C00000	C05582	C00000
R04890	C05587	C00000	C05581	C00000
R04891	C05583	C00000	C05584	C00000
R04892	C05583	C00000	C05584	C00000
R04893	C05589	C00000	C05583	C00000
R04894	C05588	C00000	C05583	C00000
R04899	C01198	C00000	C05629	C00000
R04900	C05623	C00000	C05625	C00000
R04902	C05631	C00000	C05911	C00000
R04903	C05634	C00000	C05635	C00000
R04904	C05634	C00000	C05635	C00000
R04919	C05989	C00000	C05668	C00000
R04920	C05673	C00000	C05675	C00000
R04921	C05681	C00000	C05673	C00000
R04923	C05675	C00000	C05676	C00000
R04929	C05697	C00000	C05686	C00000
R04947	C05710	C00000	C05718	C00000
R04948	C05712	C00000	C05713	C00000
R04949	C05712	C00000	C05713	C00000
R04952	C01209	C05745	C05746	C00000
R04953	C05746	C00000	C05747	C00000
R04954	C05747	C00000	C05748	C00000
R04955	C05748	C00000	C05749	C00000
R04956	C05748	C00000	C05749	C00000
R04957	C01209	C05749	C05750	C00000
R04958	C05751	C00000	C05752	C00000
R04959	C05751	C00000	C05752	C00000
R04960	C05752	C01209	C05753	C00000
R04961	C05754	C00000	C05755	C00000
R04962	C05754	C00000	C05755	C00000
R04963	C05755	C01209	C05756	C00000
R04964	C05756	C00000	C05757	C00000
R04965	C05757	C00000	C05758	C00000
R04966	C05760	C00000	C05761	C00000
R04967	C05760	C00000	C05761	C00000
R04968	C05761	C01209	C05762	C00000
R04969	C05763	C00000	C05764	C00000
R04970	C05763	C00000	C05764	C00000
R04982	C05802	C00000	C05803	C00000
R04983	C05803	C00000	C05804	C00000
R04984	C05804	C00000	C05805	C00000
R04985	C05848	C00000	C05807	C00000
R04985	C05807	C00000	C05848	C00000
R04986	C05809	C00000	C05810	C00000
R04987	C05810	C00000	C05811	C00000
R04988	C05811	C00000	C05812	C00000
R04989	C05812	C00000	C05813	C00000
R04990	C05813	C00000	C05814	C00000
R04993	C05818	C00000	C00828	C00000
R04998	C05839	C00000	C05838	C00000
R04999	C05838	C00000	C05851	C00000
R05000	C00156	C00000	C05848	C00000
R05000	C05847	C00156	C05848	C00000
R05030	C05893	C00000	C05894	C00000
R05036	C05905	C00000	C05906	C00000
R05037	C05908	C00000	C05909	C00000
R05038	C05909	C00000	C02906	C00000
R05039	C05911	C00000	C02906	C00000
R05046	C05922	C00000	C05923	C00000
R05048	C05923	C00000	C06148	C00000
R05050	C05936	C00000	C02946	C00000
R05052	C05946	C00000	C05947	C00000
R05053	C05946	C00000	C05947	C00000
R05055	C05952	C00000	C05951	C00000
R05056	C05953	C00000	C05955	C00000
R05057	C05955	C00000	C05954	C00000
R05058	C05957	C00000	C05958	C00000
R05059	C05961	C00000	C05962	C00000
R05060	C05964	C00000	C05963	C00000
R05064	C06000	C00000	C06001	C00000
R05066	C06001	C00000	C06002	C00000
R05068	C06007	C00000	C14463	C00000
R05069	C06006	C00000	C14463	C00000
R05070	C06007	C00000	C00671	C00000
R05071	C06010	C00000	C04181	C00000
R05074	C04121	C06024	C06025	C00000
R05075	C06251	C00000	C06026	C00000
R05076	C06027	C00000	C06028	C00000
R05077	C06034	C00000	C06033	C00000
R05078	C06033	C00000	C06035	C00000
R05079	C06035	C00000	C06234	C00000
R05081	C06040	C00000	C06041	C00000
R05085	C06055	C00000	C06054	C00000
R05085	C06054	C00000	C06055	C00000
R05089	C06069	C00000	C06070	C00000
R05090	C06070	C00000	C06071	C00000
R05092	C06089	C00000	C06090	C00000
R05099	C06102	C00000	C06104	C00000
R05100	C06105	C00000	C06102	C00000
R05100	C06102	C00000	C06105	C00000
R05118	C06143	C00000	C04546	C00000
R05123	C06160	C00000	C06161	C00000
R05124	C06174	C00000	C06171	C00000
R05125	C06172	C00000	C06171	C00000
R05125	C06171	C00000	C06172	C00000
R05126	C06173	C00000	C06172	C00000
R05126	C06172	C00000	C06173	C00000
R05127	C06173	C00000	C06175	C00000
R05128	C06180	C00000	C06181	C00253
R05129	C06181	C00000	C06182	C00000
R05130	C06182	C00000	C06183	C00000
R05131	C06182	C00000	C06184	C00000
R05136	C06202	C00000	C06203	C00000
R05137	C06203	C00000	C06204	C00000
R05138	C00596	C00000	C06210	C00000
R05140	C00031	C00000	C00089	C00000
R05140	C06215	C00000	C00089	C00000
R05145	C05921	C00000	C06250	C00000
R05146	C06251	C00000	C06025	C00000
R05148	C06337	C00000	C06318	C00000
R05149	C06319	C00000	C06408	C00000
R05150	C06319	C00000	C06320	C00000
R05156	C06333	C00000	C06336	C00000
R05176	C06397	C00000	C06398	C00000
R05177	C06408	C00000	C06399	C00000
R05180	C06406	C00000	C06407	C00000
R05181	C06407	C00000	C06416	C00000
R05196	C00031	C00000	C00208	C00000
R05198	C00469	C00000	C00084	C00000
R05202	C01284	C00000	C01204	C00000
R05207	C05952	C00000	C06462	C00000
R05211	C06520	C00000	C02105	C00000
R05212	C06517	C00000	C06520	C00000
R05214	C02916	C00000	C06517	C00000
R05217	C06406	C00000	C05772	C00000
R05218	C06504	C00000	C06505	C00000
R05219	C06320	C00000	C06416	C00000
R05220	C06505	C00000	C06506	C00000
R05221	C06508	C00000	C06509	C00000
R05222	C06509	C00000	C06510	C00000
R05223	C05775	C06510	C00194	C00000
R05224	C06399	C00000	C06503	C00000
R05225	C06507	C00000	C06506	C00000
R05226	C06507	C00000	C06508	C00000
R05227	C06503	C00000	C06504	C00000
R05229	C06565	C00000	C03112	C00000
R05229	C03112	C00000	C06565	C00000
R05230	C03112	C00000	C06568	C00000
R05231	C06103	C00000	C06102	C00000
R05232	C06576	C00000	C06577	C00000
R05233	C06613	C00000	C06611	C00000
R05233	C06611	C00000	C06613	C00000
R05234	C16348	C00000	C06612	C00000
R05234	C06612	C00000	C16348	C00000
R05235	C06577	C00000	C06578	C00000
R05236	C06603	C00000	C02222	C00000
R05237	C06614	C00000	C06613	C00000
R05237	C06613	C00000	C06614	C00000
R05238	C16348	C00000	C06615	C00000
R05238	C06615	C00000	C16348	C00000
R05239	C06589	C00000	C02526	C00000
R05240	C06579	C00000	C06580	C00000
R05241	C06585	C00000	C06586	C00000
R05243	C06599	C00000	C06600	C00000
R05244	C00472	C00000	C00530	C00000
R05245	C06586	C00000	C06587	C00000
R05246	C00530	C00000	C06603	C00000
R05247	C06578	C00000	C06579	C00000
R05248	C06580	C00000	C06581	C00000
R05249	C01751	C00000	C02814	C00000
R05252	C02370	C00000	C06648	C00000
R05256	C06644	C00000	C06645	C00000
R05257	C06650	C00000	C06651	C00000
R05258	C00472	C00000	C00870	C00000
R05259	C06604	C00000	C06606	C00000
R05261	C06584	C00000	C06585	C00000
R05262	C06584	C00000	C06585	C00000
R05263	C06588	C00000	C06589	C00000
R05264	C06588	C00000	C06589	C00000
R05265	C02235	C00000	C02814	C00000
R05266	C06575	C00000	C06576	C00000
R05267	C06601	C00000	C00530	C00000
R05267	C00530	C00000	C06601	C00000
R05269	C06600	C00000	C06601	C00000
R05270	C03240	C00000	C06635	C00000
R05271	C06678	C00000	C06679	C00000
R05272	C06679	C00000	C02236	C00000
R05274	C06672	C00000	C00230	C00000
R05275	C04783	C00000	C03233	C00000
R05276	C06671	C00000	C06387	C00000
R05276	C06387	C00000	C06671	C00000
R05277	C06673	C00000	C00568	C06335
R05278	C06674	C00000	C06675	C00000
R05279	C06335	C00000	C06674	C00000
R05280	C00230	C00000	C00568	C00000
R05281	C06677	C00000	C06678	C00000
R05282	C06757	C00000	C06758	C00000
R05283	C06103	C00000	C06102	C00000
R05284	C06753	C00000	C06752	C00000
R05284	C06752	C00000	C06753	C00000
R05285	C06754	C00000	C06753	C00000
R05285	C06753	C00000	C06754	C00000
R05286	C06755	C00000	C06754	C00000
R05286	C06754	C00000	C06755	C00000
R05287	C06755	C00000	C00160	C00000
R05288	C06756	C00000	C06757	C00000
R05289	C06758	C00000	C01454	C00000
R05290	C01454	C00000	C06729	C00000
R05291	C01454	C00000	C06729	C00000
R05292	C06729	C00000	C06730	C00000
R05293	C06729	C00000	C06730	C00000
R05294	C06677	C00000	C06730	C00000
R05295	C06730	C00000	C06760	C00000
R05298	C06762	C00000	C00022	C00000
R05298	C00479	C00022	C06762	C00000
R05299	C06730	C00000	C04112	C00000
R05300	C04559	C00000	C04112	C00000
R05301	C06564	C00000	C06565	C00000
R05302	C06568	C00000	C06569	C00000
R05303	C06566	C00000	C06569	C00000
R05305	C06714	C00000	C06715	C00000
R05308	C06719	C00000	C02183	C00000
R05309	C06720	C00000	C02923	C00000
R05311	C01063	C00000	C06723	C00000
R05313	C06728	C00000	C06727	C00000
R05313	C06727	C00000	C06728	C00000
R05314	C06731	C00000	C02923	C00000
R05316	C02949	C00000	C00512	C00000
R05316	C00512	C00000	C02949	C00000
R05332	C04501	C00000	C06156	C00000
R05338	C06019	C00000	C00067	C00199
R05338	C00067	C00000	C06019	C00000
R05338	C00199	C00000	C06019	C00000
R05339	C06019	C00000	C00085	C00000
R05341	C05432	C00000	C05435	C00000
R05344	C06647	C00000	C06648	C00000
R05347	C07216	C00000	C07209	C00000
R05348	C07213	C00000	C07214	C00000
R05349	C06711	C00000	C06712	C00000
R05350	C06711	C00000	C06712	C00000
R05351	C06548	C00000	C00024	C00000
R05352	C11348	C00000	C07113	C00000
R05353	C07478	C00000	C06760	C00000
R05353	C06760	C00000	C07478	C00000
R05354	C07085	C00000	C07084	C00000
R05354	C07084	C00000	C07085	C00000
R05355	C06329	C00000	C02222	C00000
R05356	C06593	C00000	C02378	C00000
R05357	C06657	C00000	C06658	C00000
R05358	C01998	C00000	C00511	C00000
R05359	C06587	C00000	C00596	C00000
R05360	C07731	C00000	C00596	C00805
R05360	C07731	C00000	C00596	C00000
R05361	C07734	C00000	C00090	C02501
R05362	C07087	C00000	C00511	C00596
R05362	C00596	C00000	C07087	C00000
R05363	C06645	C00000	C06646	C00000
R05364	C06582	C00000	C00596	C00000
R05365	C08062	C00000	C00108	C00596
R05365	C08062	C00000	C00596	C00000
R05366	C07123	C00000	C00163	C00596
R05366	C00596	C00000	C07123	C00000
R05367	C06611	C00000	C06609	C00000
R05367	C06609	C00000	C06611	C00000
R05368	C06612	C00000	C06610	C00000
R05368	C06610	C00000	C06612	C00000
R05369	C06597	C00000	C06598	C00000
R05370	C06598	C00000	C06599	C00000
R05371	C06614	C00000	C00222	C00000
R05372	C06615	C00000	C00222	C00000
R05374	C07479	C00000	C11354	C00000
R05375	C06680	C00000	C00587	C00000
R05376	C06641	C00000	C06640	C00000
R05377	C06581	C00000	C06582	C00000
R05378	C00111	C00000	C06893	C00000
R05378	C00222	C00000	C06893	C00000
R05379	C01659	C00000	C01998	C00000
R05380	C00084	C00000	C01548	C00000
R05383	C02720	C00000	C01987	C00000
R05384	C06636	C00000	C06637	C00000
R05385	C06638	C00000	C06642	C00000
R05386	C07075	C00000	C06596	C00000
R05387	C06596	C00000	C06597	C00000
R05388	C07102	C00000	C07103	C00000
R05389	C07478	C00000	C07479	C00000
R05390	C03585	C00000	C07090	C00000
R05392	C07095	C00000	C04729	C00000
R05392	C04729	C00000	C07095	C00000
R05393	C03918	C00000	C04729	C00000
R05394	C06675	C00000	C06676	C00000
R05395	C06649	C00000	C06650	C00000
R05396	C06649	C00000	C06650	C00000
R05397	C07093	C00000	C07094	C00000
R05398	C06637	C00000	C06638	C00000
R05399	C07103	C00000	C02814	C00000
R05400	C06876	C00000	C02720	C00000
R05401	C06813	C00000	C06876	C00000
R05402	C03434	C00000	C07099	C00000
R05403	C07099	C00000	C07097	C00000
R05403	C07097	C00000	C07099	C00000
R05404	C07087	C00000	C07085	C00000
R05404	C07085	C00000	C07087	C00000
R05405	C01987	C00000	C03824	C00000
R05406	C02375	C00000	C07089	C00000
R05407	C02933	C00000	C03918	C00000
R05408	C07097	C00000	C06329	C00000
R05409	C07094	C00000	C07095	C00000
R05410	C07717	C00000	C07718	C00000
R05411	C03569	C00000	C07731	C00000
R05412	C07724	C00000	C07725	C00000
R05413	C07733	C00000	C07734	C00000
R05414	C08061	C00000	C08060	C00000
R05414	C08060	C00000	C08061	C00000
R05415	C08061	C00000	C08062	C00000
R05416	C07123	C00000	C06728	C00000
R05416	C06728	C00000	C07123	C00000
R05417	C07083	C00000	C07084	C00000
R05418	C07100	C00000	C07101	C00000
R05419	C03664	C00000	C02625	C00000
R05420	C06676	C00000	C02222	C00000
R05421	C06604	C00000	C00870	C00000
R05422	C07715	C00000	C06711	C00000
R05423	C07715	C00000	C07721	C00000
R05424	C07111	C00000	C07083	C00000
R05425	C07111	C00000	C11348	C00000
R05426	C11348	C00000	C07113	C00000
R05427	C07113	C00000	C07189	C00000
R05428	C07215	C00000	C06731	C00000
R05429	C07092	C00000	C07093	C00000
R05430	C01504	C00000	C02274	C00000
R05431	C01504	C00000	C07720	C00000
R05432	C01504	C00000	C02274	C00000
R05433	C01504	C00000	C07720	C00000
R05434	C07729	C00000	C03569	C00000
R05435	C06712	C00000	C07722	C00000
R05436	C06712	C00000	C07722	C00000
R05437	C07727	C00000	C07728	C00000
R05438	C07727	C00000	C07728	C00000
R05439	C07732	C00000	C07733	C00000
R05440	C07111	C00000	C06727	C00000
R05440	C06727	C00000	C07111	C00000
R05441	C02124	C00000	C02375	C00000
R05442	C07212	C00000	C07213	C00000
R05443	C07208	C00000	C07216	C00000
R05444	C06547	C00000	C06548	C00000
R05445	C07097	C00000	C06328	C00000
R05446	C06600	C00000	C07102	C00000
R05447	C07101	C00000	C06600	C00000
R05448	C07096	C00000	C07097	C00000
R05449	C07098	C00000	C07097	C00000
R05450	C05852	C00000	C00544	C00000
R05451	C06670	C00000	C06671	C00000
R05452	C07114	C00000	C07118	C00000
R05453	C07113	C00000	C07114	C00000
R05456	C06626	C00000	C06627	C00000
R05457	C02362	C00000	C06625	C00000
R05459	C03206	C00000	C06570	C00000
R05460	C06626	C00000	C06571	C00000
R05462	C06628	C00000	C06627	C00000
R05463	C06629	C00000	C06628	C00000
R05465	C00062	C00000	C06655	C00000
R05466	C06656	C00000	C06657	C00000
R05467	C06655	C00000	C06656	C00000
R05468	C06658	C00000	C06659	C00000
R05469	C06659	C00000	C06660	C00000
R05470	C06660	C00000	C06661	C00000
R05471	C06661	C00000	C06662	C00000
R05472	C06651	C00000	C02370	C00000
R05473	C06641	C00000	C03077	C00000
R05474	C06646	C00000	C03077	C00000
R05475	C04596	C00000	C06644	C00000
R05476	C04623	C00000	C06636	C00000
R05477	C06638	C00000	C06639	C00000
R05478	C06639	C00000	C06642	C00000
R05479	C06640	C00000	C06643	C00000
R05480	C06646	C00000	C06647	C00000
R05481	C06640	C00000	C06639	C00000
R05481	C06639	C00000	C06640	C00000
R05483	C06597	C00000	C06594	C00000
R05483	C06594	C00000	C06597	C00000
R05484	C06598	C00000	C06602	C00000
R05487	C07086	C00000	C05852	C00000
R05488	C07083	C00000	C02083	C00000
R05489	C07212	C00000	C07213	C00000
R05491	C07208	C00000	C07216	C00000
R05492	C04623	C00000	C06649	C00000
R05493	C07088	C00000	C02124	C00000
R05494	C07715	C00000	C06711	C00000
R05496	C01548	C00000	C06547	C00000
R05497	C04596	C00000	C06637	C00000
R05498	C06793	C00000	C06547	C00000
R05499	C06789	C00000	C06790	C00000
R05500	C06790	C00000	C06791	C00000
R05501	C06790	C00000	C06792	C00000
R05502	C06791	C00000	C06793	C00000
R05503	C06792	C00000	C06793	C00000
R05504	C07089	C00000	C00682	C00000
R05505	C03664	C00000	C07088	C00000
R05506	C07118	C00000	C00512	C00000
R05507	C02378	C00000	C06102	C00000
R05508	C00827	C00000	C00186	C00000
R05509	C00511	C00000	C00894	C00000
R05510	C07090	C00000	C07091	C00000
R05511	C04706	C00000	C06329	C00000
R05515	C01138	C00000	C01221	C00000
R05516	C03319	C00000	C03442	C00000
R05519	C01912	C00000	C06634	C00000
R05520	C01912	C00000	C06616	C00000
R05521	C06653	C00000	C01912	C00000
R05522	C06633	C00000	C06616	C00000
R05530	C06630	C00000	C11916	C06635
R05531	C11911	C06630	C06633	C00000
R05532	C06653	C00000	C06633	C00000
R05533	C06988	C00000	C06989	C00000
R05537	C01198	C00000	C00805	C00000
R05538	C07718	C00000	C07719	C00000
R05540	C01504	C00000	C07719	C00000
R05541	C07715	C00000	C07717	C00000
R05542	C07715	C00000	C07724	C00000
R05543	C07722	C00000	C07723	C00000
R05544	C07725	C00000	C07726	C00000
R05545	C07726	C00000	C07727	C00000
R05546	C05165	C00000	C08063	C00000
R05547	C11351	C00000	C01121	C00000
R05548	C06606	C00000	C00870	C00000
R05551	C00511	C00000	C01659	C00000
R05554	C02091	C00000	C00603	C00000
R05556	C00448	C00000	C05859	C00000
R05558	C06551	C00000	C06552	C00000
R05559	C06552	C00000	C06553	C00000
R05560	C06553	C00000	C06554	C00000
R05561	C06554	C00000	C06555	C00000
R05563	C06555	C00000	C01010	C00000
R05564	C06551	C00000	C06556	C00000
R05565	C06551	C00000	C06559	C00000
R05567	C06556	C00000	C06560	C00000
R05568	C06559	C00000	C06560	C00000
R05569	C06560	C00000	C08735	C00000
R05572	C06556	C00000	C06557	C00000
R05573	C06558	C00000	C06554	C00000
R05574	C06557	C00000	C06558	C00000
R05575	C09819	C00000	C09820	C00000
R05578	C00025	C00000	C02987	C00000
R05579	C00527	C00000	C02411	C00000
R05581	C06749	C00000	C09821	C00000
R05582	C09812	C00000	C09813	C00000
R05584	C09818	C00000	C09817	C00000
R05584	C09817	C00000	C09818	C00000
R05585	C02247	C00000	C00512	C00000
R05586	C06715	C00000	C00527	C00000
R05587	C09820	C00000	C00512	C00000
R05588	C09817	C00000	C09816	C00000
R05588	C09816	C00000	C09817	C00000
R05590	C09815	C00000	C00180	C00000
R05591	C09814	C00000	C00180	C00000
R05592	C09813	C00000	C01063	C00000
R05594	C09821	C00000	C06714	C00000
R05596	C09814	C00000	C09815	C00000
R05597	C06322	C00000	C06749	C00000
R05598	C01455	C00000	C09816	C00000
R05599	C09819	C00000	C09818	C00000
R05599	C09818	C00000	C09819	C00000
R05600	C09811	C00000	C09812	C00000
R05601	C06723	C00000	C06714	C00000
R05603	C02734	C00000	C00156	C00000
R05604	C01904	C00000	C00310	C00000
R05605	C04442	C00000	C00022	C00118
R05605	C04442	C00000	C00118	C00022
R05605	C04442	C00000	C00118	C00000
R05606	C00514	C00000	C00204	C00000
R05607	C01096	C00000	C05345	C00000
R05608	C00879	C00000	C00679	C00000
R05609	C06322	C00000	C09809	C00000
R05610	C06322	C00000	C09810	C00000
R05614	C05815	C00000	C17569	C00000
R05615	C04146	C00156	C05809	C00000
R05616	C01230	C00156	C13425	C00000
R05617	C03657	C00000	C05818	C00000
R05617	C03657	C04146	C05818	C00000
R05618	C02139	C00000	C05306	C00000
R05619	C09823	C00000	C09811	C00000
R05620	C09822	C00000	C09823	C00000
R05621	C06321	C00000	C00180	C00000
R05621	C00180	C00000	C06321	C00000
R05622	C06321	C00000	C00180	C00000
R05622	C00180	C00000	C06321	C00000
R05623	C01104	C00000	C00565	C00000
R05624	C06215	C00000	C06215	C00000
R05625	C00146	C00000	C02734	C00000
R05629	C04702	C00000	C04851	C00000
R05632	C03203	C00000	C03012	C00000
R05632	C03012	C00000	C03203	C00000
R05633	C11435	C00000	C11434	C00000
R05633	C11434	C00000	C11435	C00000
R05634	C11436	C00000	C11435	C00000
R05634	C11435	C00000	C11436	C00000
R05636	C11437	C00000	C00118	C00022
R05636	C00022	C00118	C11437	C00000
R05637	C11453	C00000	C11436	C00000
R05637	C11436	C00000	C11453	C00000
R05639	C11455	C00000	C05108	C00000
R05640	C01724	C00000	C11455	C00000
R05641	C05440	C00000	C01694	C00000
R05642	C11425	C00000	C11426	C00000
R05643	C03057	C00000	C01606	C00000
R05644	C06397	C00000	C07838	C00000
R05645	C07836	C00000	C05382	C00000
R05646	C11472	C00000	C07836	C00000
R05647	C07838	C00000	C11472	C00000
R05648	C11427	C00000	C11426	C00000
R05648	C11426	C00000	C11427	C00000
R05649	C11427	C00000	C03203	C00000
R05649	C03203	C00000	C11427	C00000
R05650	C03164	C00000	C11425	C00000
R05652	C00245	C00000	C00593	C00000
R05652	C00245	C00022	C00041	C00593
R05653	C11422	C00000	C11429	C00000
R05654	C11422	C00000	C11431	C00000
R05655	C11422	C00000	C11432	C00000
R05656	C11431	C00000	C11432	C00000
R05657	C11432	C00000	C11433	C00000
R05658	C11429	C00000	C11428	C00000
R05661	C06893	C00000	C06892	C00000
R05662	C04851	C00000	C05893	C00000
R05663	C07214	C00000	C07215	C00000
R05664	C07209	C00000	C07211	C00000
R05665	C07211	C00000	C06720	C00000
R05666	C01455	C00000	C01468	C00000
R05669	C07024	C00000	C07025	C00000
R05670	C07025	C00000	C07026	C00000
R05671	C07026	C00082	C07027	C00000
R05672	C07027	C00000	C07028	C00000
R05673	C07028	C00000	C07029	C00000
R05674	C07029	C00000	C07030	C00000
R05675	C07030	C00000	C07031	C00000
R05676	C07031	C00000	C07032	C00000
R05677	C07032	C00000	C01610	C00000
R05681	C07335	C00000	C06055	C00000
R05688	C11434	C00000	C11437	C00000
R05692	C01222	C00000	C00325	C00000
R05692	C00325	C00000	C01222	C00000
R05699	C00755	C00000	C06672	C00000
R05703	C01189	C00000	C05439	C00000
R05723	C05906	C00000	C01617	C00000
R05728	C04353	C00000	C03742	C00000
R05731	C01943	C00000	C11508	C00000
R05732	C05176	C00000	C05202	C00000
R05745	C07111	C00000	C11348	C00000
R05750	C01852	C00000	C07304	C00000
R05750	C03758	C00000	C07304	C00000
R05765	C00341	C00000	C06308	C00000
R05766	C00341	C00000	C06307	C00000
R05771	C11519	C00000	C11520	C00000
R05772	C00406	C00000	C07303	C00000
R05773	C07303	C00000	C00755	C00000
R05774	C05528	C00000	C00593	C00000
R05776	C11522	C00000	C11523	C00000
R05784	C07271	C00000	C07276	C00000
R05789	C11536	C00000	C11537	C00000
R05795	C01277	C00000	C11554	C00000
R05807	C05778	C00000	C11538	C00000
R05808	C11538	C00000	C17401	C00000
R05809	C11539	C00000	C11540	C00000
R05810	C11540	C00000	C16242	C00000
R05812	C11542	C00000	C11543	C00000
R05814	C11545	C00000	C05773	C00000
R05815	C05773	C00000	C06504	C00000
R05824	C11679	C00000	C03677	C00000
R05825	C11632	C00000	C11633	C00000
R05826	C11633	C00000	C11634	C00000
R05827	C11635	C00000	C11634	C00000
R05828	C11635	C00000	C09239	C00000
R05829	C02151	C00000	C11632	C00000
R05832	C11636	C00000	C01512	C00000
R05833	C01512	C00000	C01957	C00000
R05835	C01921	C00000	C00695	C00000
R05838	C11437	C11638	C00627	C00000
R05839	C00534	C00000	C00250	C00000
R05840	C00266	C00000	C00314	C00000
R05842	C06548	C00000	C01380	C00000
R05843	C11422	C00000	C04468	C00000
R05844	C03309	C00000	C11678	C00000
R05845	C11678	C00000	C11679	C00000
R05846	C03677	C00000	C11680	C00000
R05847	C11680	C00000	C09024	C00000
R05848	C11680	C00000	C11682	C00000
R05849	C09024	C00000	C09241	C00000
R05850	C01101	C00000	C00231	C00000
R05852	C03677	C00000	C11691	C00000
R05853	C11691	C00000	C09244	C00000
R05854	C11691	C00000	C09107	C00000
R05858	C09107	C00000	C11641	C00000
R05859	C11641	C00000	C07201	C00000
R05860	C07201	C00000	C07204	C00000
R05864	C11354	C00000	C06762	C00000
R05865	C06760	C00000	C11354	C00000
R05866	C09244	C00000	C11676	C00000
R05868	C09244	C00000	C11677	C00000
R05869	C09244	C00000	C11783	C00000
R05870	C11783	C00000	C11784	C00000
R05872	C09244	C00000	C11642	C00000
R05873	C03677	C00000	C11681	C00000
R05874	C11681	C00000	C11683	C00000
R05876	C11633	C00000	C11807	C00000
R05877	C11807	C00000	C01761	C00000
R05878	C11808	C00000	C01761	C00000
R05879	C11809	C00000	C11808	C00000
R05880	C11809	C00000	C11810	C00000
R05881	C11810	C00000	C06542	C00000
R05882	C01761	C00000	C02074	C00000
R05884	C11811	C00000	C00129	C00000
R05886	C09244	C00000	C11812	C00000
R05891	C07304	C00000	C11816	C00000
R05892	C11816	C00000	C09421	C00000
R05892	C09421	C00000	C11816	C00000
R05893	C11816	C00000	C09390	C00000
R05902	C00097	C00000	C00102	C00000
R05903	C00102	C00000	C00103	C00000
R05904	C00103	C00000	C00104	C00000
R05907	C02189	C10611	C00023	C00000
R05908	C00024	C00000	C00023	C00000
R05908	C00023	C00000	C00024	C00000
R05909	C00023	C00000	C00028	C00000
R05910	C00023	C00000	C00031	C00000
R05911	C00035	C00000	C00023	C00000
R05911	C00023	C00000	C00035	C00000
R05912	C00025	C00000	C00024	C00000
R05912	C00024	C00000	C00025	C00000
R05913	C00024	C00000	C00026	C00000
R05914	C00026	C00000	C00027	C00000
R05915	C00029	C00000	C00028	C00000
R05915	C00028	C00000	C00029	C00000
R05916	C01194	C00000	C00143	C00000
R05916	C10610	C01194	C00143	C00000
R05917	C00143	C00000	C00144	C00000
R05918	C00144	C00000	C00145	C00000
R05918	C00144	C00154	C00145	C00000
R05919	C00145	C00000	C00146	C00000
R05919	C10617	C00145	C00146	C00000
R05920	C00146	C00000	C00147	C00000
R05920	C00146	C00350	C00147	C00000
R05921	C00148	C00000	C00147	C00000
R05921	C10617	C00147	C00148	C00000
R05922	C00149	C00000	C00148	C00000
R05922	C10617	C00148	C00149	C00000
R05925	C02189	C00000	C00154	C00000
R05925	C10613	C02189	C00154	C00000
R05926	C00154	C00000	C00155	C00000
R05927	C00155	C00000	C00156	C00000
R05928	C00156	C00000	C00157	C00000
R05929	C00157	C00000	C00158	C00000
R05930	C00162	C00000	C00157	C00000
R05930	C00157	C00000	C00162	C00000
R05931	C00158	C00000	C00159	C00000
R05932	C00159	C00000	C00160	C00000
R05935	C00162	C00000	C00163	C00000
R05936	C00163	C00000	C00164	C00000
R05937	C00092	C00000	C00108	C00000
R05938	C00092	C00000	C00123	C00000
R05939	C00108	C00000	C00109	C00000
R05940	C00108	C00000	C00113	C00000
R05941	C00109	C00000	C00110	C00000
R05942	C00110	C00000	C00111	C00000
R05943	C00111	C00000	C00112	C00000
R05944	C00110	C00000	C00166	C00000
R05945	C00128	C00000	C00111	C00000
R05945	C00111	C00000	C00128	C00000
R05946	C00113	C00000	C00114	C00000
R05947	C00113	C00000	C00118	C00000
R05948	C00114	C00000	C00115	C00000
R05949	C00115	C00000	C00116	C00000
R05950	C00116	C00000	C00117	C00000
R05951	C00129	C00000	C00116	C00000
R05951	C00116	C00000	C00129	C00000
R05952	C00118	C00000	C00119	C00000
R05953	C00119	C00000	C00120	C00000
R05954	C00120	C00000	C00121	C00000
R05955	C00121	C00000	C00122	C00000
R05956	C00123	C00000	C00124	C00000
R05957	C00124	C00000	C00125	C00000
R05958	C00125	C00000	C00126	C00000
R05959	C00127	C00000	C00125	C00000
R05959	C00125	C00000	C00127	C00000
R05960	C00092	C00000	C00093	C00000
R05961	C00093	C00000	C00092	C00000
R05962	C00093	C00000	C00094	C00000
R05963	C00094	C00000	C00093	C00000
R05964	C00094	C00000	C00097	C00000
R05965	C00095	C00000	C00094	C00000
R05965	C00094	C00000	C00095	C00000
R05966	C00095	C00000	C00094	C00000
R05967	C00097	C00000	C00098	C00000
R05968	C00099	C00000	C00097	C00000
R05968	C00097	C00000	C00099	C00000
R05971	C00092	C00000	C00036	C00000
R05971	C00036	C00000	C00092	C00000
R05974	C00067	C00000	C00068	C00000
R05975	C00050	C00000	C00066	C00000
R05976	C03021	C00621		C00000
R05977	C00036	C00000	C00050	C00000
R05978	C00050	C00000	C00051	C00000
R05992	C00021	C00000	C00022	C00000
R06004	C00109	C00000	C00108	C00000
R06004	C00108	C00000	C00109	C00000
R06006	C00036	C00000	C00037	C00000
R06010	C00110	C00000	C00109	C00000
R06010	C00109	C00000	C00110	C00000
R06021	C00077	C00000	C00078	C00000
R06024	C00050	C00000	C00055	C00000
R06025	C00050	C00000	C00060	C00000
R06026	C00050	C00000	C00062	C00000
R06027	C00051	C00000	C00052	C00000
R06029	C00055	C00000	C00052	C00000
R06031	C00057	C00000	C00058	C00000
R06032	C00062	C00000	C00064	C00000
R06033	C00066	C00000	C00067	C00000
R06035	C00067	C00000	C00071	C00000
R06037	C00067	C00000	C00088	C00000
R06038	C00067	C00000	C00089	C00000
R06039	C00069	C00000	C00084	C00000
R06041	C00073	C00000	C00074	C00000
R06075	C00062	C00000	C00063	C00000
R06076	C00071	C00000	C00081	C00000
R06085	C00078	C00000	C04561	C00000
R06086	C04561	C00000	C00079	C00000
R06089	C00078	C00000	C10511	C00000
R06090	C10511	C00000	C00079	C00000
R06095	C00055	C00000	C00056	C00000
R06097	C00068	C00000	C00069	C00000
R06120	C06099	C00000	C00341	C00000
R06120	C00341	C00000	C06099	C00000
R06146	C05814	C00000	C05815	C00000
R06149	C10509	C00000	C00159	C00000
R06150	C10540	C00000	C00159	C00000
R06151	C10541	C00000	C00159	C00000
R06153	C00037	C00000	C00047	C00000
R06155	C00046	C00000	C00037	C00000
R06155	C00037	C00000	C00046	C00000
R06156	C00037	C00000	C00044	C00000
R06162	C00042	C00000	C00043	C00000
R06163	C00044	C00000	C00045	C00000
R06164	C00039	C00000	C00040	C00000
R06165	C00047	C00000	C00048	C00000
R06167	C00044	C00000	C00042	C00000
R06167	C00042	C00000	C00044	C00000
R06168	C00044	C00000	C00039	C00000
R06169	C00037	C00000	C00038	C00000
R06170	C00038	C00000	C00039	C00000
R06171	C05519	C00000	C00037	C00000
R06171	C00037	C00000	C05519	C00000
R06180	C00898	C00000	C03459	C00000
R06187	C00055	C00000	C00054	C00000
R06187	C00054	C00000	C00055	C00000
R06189	C00067	C00000	C00077	C00000
R06190	C00071	C00000	C00083	C00000
R06191	C00074	C00000	C00075	C00000
R06192	C00072	C00000	C00073	C00000
R06193	C00071	C00000	C00072	C00000
R06197	C00058	C00000	C00059	C00000
R06198	C00054	C00000	C00057	C00000
R06215	C00050	C00000	C00061	C00000
R06216	C00067	C00000	C00087	C00000
R06221	C00089	C00000	C00090	C00000
R06222	C00084	C00000	C00085	C00000
R06223	C00448	C00000	C00751	C00000
R06224	C00085	C00000	C00086	C00000
R06227	C00081	C00000	C00082	C00000
R06230	C00067	C00000	C00076	C00000
R06232	C00089	C00000	C00091	C00000
R06259	C10595	C00000	C10596	C00000
R06260	C10596	C00000	C10597	C00000
R06263	C10598	C00000	C10599	C00000
R06265	C04536	C00000	C11829	C00000
R06266	C11829	C00000	C11830	C00000
R06267	C11830	C00000	C11831	C00000
R06268	C04536	C00000	C11829	C00000
R06269	C11829	C00000	C11830	C00000
R06270	C11830	C00000	C11831	C00000
R06271	C11831	C00000	C02880	C00000
R06271	C02880	C00000	C11831	C00000
R06272	C11832	C00000	C02139	C00000
R06282	C02880	C00000	C02139	C00000
R06282	C02139	C00000	C02880	C00000
R06284	C02139	C00000	C05306	C00000
R06286	C11832	C00000	C11831	C00000
R06291	C06090	C00000	C11872	C00000
R06292	C11872	C00000	C11873	C00000
R06293	C11873	C00000	C11874	C00000
R06294	C11874	C00000	C11875	C00000
R06295	C11875	C00000	C06093	C00000
R06297	C06093	C00000	C11857	C00000
R06298	C00353	C00000	C11901	C00000
R06301	C11901	C00000	C11878	C00000
R06302	C11901	C00000	C11879	C00000
R06303	C11901	C00000	C11880	C00000
R06304	C11901	C00000	C11881	C00000
R06305	C00353	C00000	C11894	C00000
R06306	C11894	C00000	C11895	C00000
R06308	C11895	C00000	C11897	C00000
R06310	C11899	C00000	C11700	C00000
R06311	C11700	C00000	C11900	C00000
R06312	C00353	C00000	C11902	C00000
R06313	C11902	C00000	C11890	C00000
R06316	C11890	C00000	C06088	C00000
R06318	C11897	C00000	C11899	C00000
R06321	C00353	C00000	C11893	C00000
R06322	C11857	C00000	C11860	C00000
R06323	C11860	C00000	C11861	C00000
R06324	C11858	C00000	C11859	C00000
R06325	C11859	C00000	C11862	C00000
R06326	C11861	C00000	C11863	C00000
R06327	C11862	C00000	C11864	C00000
R06332	C11863	C00000	C02035	C00000
R06333	C11857	C00000	C11858	C00000
R06334	C11860	C00000	C11859	C00000
R06335	C11861	C00000	C11862	C00000
R06336	C11863	C00000	C11864	C00000
R06351	C11878	C00000	C11882	C00000
R06352	C11879	C00000	C11883	C00000
R06353	C11880	C00000	C11884	C00000
R06354	C11882	C00000	C11887	C00000
R06355	C11883	C00000	C11886	C00000
R06356	C11884	C00000	C11885	C00000
R06357	C11887	C00000	C06087	C00000
R06358	C11886	C00000	C11888	C00000
R06359	C11885	C00000	C11889	C00000
R06361	C05557	C00000	C00395	C00000
R06363	C00395	C00000	C06567	C00000
R06364	C03201	C00000	C04475	C00000
R06365	C04767	C00000	C01221	C00000
R06366	C02576	C00000	C11924	C00000
R06367	C11924	C00000	C11929	C00000
R06368	C11924	C00000	C11929	C00000
R06369	C11929	C00000	C11934	C00000
R06370	C11934	C00000	C11935	C00000
R06371	C11935	C00000	C11936	C00000
R06380	C11398	C00000	C11401	C00000
R06381	C11412	C00000	C11415	C00000
R06396	C11405	C00000	C11407	C00000
R06398	C06099	C00000	C07271	C00000
R06399	C07276	C00000	C11937	C00000
R06400	C11937	C00000	C11405	C00000
R06401	C09880	C00000	C11938	C00000
R06402	C11938	C00000	C11939	C00000
R06403	C11939	C00000	C11940	C00000
R06404	C09880	C00000	C11941	C00000
R06405	C11941	C00000	C09884	C00000
R06417	C02485	C00000	C11951	C00000
R06418	C11951	C00000	C09893	C00000
R06419	C09893	C00000	C00843	C00000
R06421	C00341	C00000	C11393	C00000
R06428	C11907	C00000	C11930	C00000
R06447	C00448	C00000	C04574	C00000
R06448	C00083	C02557	C12000	C00000
R06449	C12001	C00000	C12002	C00000
R06450	C12000	C11933	C12001	C00000
R06451	C12002	C11912	C12003	C00000
R06452	C12003	C11916	C02400	C00000
R06453	C00083	C02557	C11989	C00000
R06454	C11989	C00000	C11990	C00000
R06455	C11920	C11990	C11991	C00000
R06456	C11992	C00000	C11991	C00000
R06457	C11911	C11992	C01946	C00000
R06459	C02557	C00083	C11997	C00000
R06461	C11911	C11997	C11998	C00000
R06464	C11998	C00000	C11999	C00000
R06467	C11977	C00000	C11978	C00000
R06469	C01054	C00000	C08616	C00000
R06473	C11978	C00000	C11979	C00000
R06477	C11979	C00000	C11980	C00000
R06481	C00083	C01033	C11977	C00000
R06490	C11980	C11921	C11982	C00000
R06491	C11982	C11921	C11984	C00000
R06503	C11985	C00000	C11986	C00000
R06504	C11985	C00000	C11987	C00000
R06505	C11985	C00000	C11988	C00000
R06506	C06616	C00000	C11985	C00000
R06513	C00842	C00000	C11907	C00000
R06514	C11907	C00000	C00688	C00000
R06515	C11405	C00000	C11407	C00000
R06516	C06124	C00000	C00346	C00000
R06517	C00836	C00000	C12126	C00000
R06519	C12126	C00000	C00195	C00000
R06523	C00448	C00000	C12142	C00000
R06525	C00836	C00000	C12144	C00000
R06526	C12126	C00000	C12145	C00000
R06527	C12144	C00000	C12145	C00000
R06528	C12144	C00000	C12145	C00000
R06529	C06507	C00000	C06509	C00000
R06532	C05906	C00000	C06562	C00000
R06533	C05909	C00000	C12127	C00000
R06534	C05904	C00000	C12137	C00000
R06537	C01477	C00000	C01514	C00000
R06538	C05903	C00000	C00389	C00000
R06540	C03648	C00000	C00974	C00000
R06541	C12128	C00000	C05904	C00000
R06542	C09727	C00000	C05905	C00000
R06543	C12136	C00000	C05908	C00000
R06556	C08650	C00000	C09762	C00000
R06557	C05903	C00000	C10107	C00000
R06558	C06508	C00000	C06509	C00000
R06560	C00858	C00000	C02920	C00000
R06562	C02920	C00000	C00786	C00000
R06564	C10208	C00000	C00858	C00000
R06568	C00223	C00000	C08650	C00000
R06569	C12203	C00000	C12204	C00000
R06570	C12204	C00000	C12205	C00000
R06571	C10945	C00000	C12206	C00000
R06572	C02666	C00000	C12204	C00000
R06573	C00590	C00000	C12205	C00000
R06574	C10945	C00000	C02666	C00000
R06575	C12206	C00000	C00590	C00000
R06576	C12204	C00000	C05610	C00000
R06577	C12205	C00000	C02325	C00000
R06578	C12203	C00000	C00411	C00000
R06579	C05608	C00000	C10945	C00000
R06580	C02646	C00000	C12206	C00000
R06582	C02947	C00000	C10434	C00000
R06583	C05619	C00000	C12203	C00000
R06584	C00406	C00000	C12203	C00000
R06586	C12210	C00000	C12211	C00000
R06587	C12211	C00000	C12212	C00000
R06588	C12212	C00000	C12213	C00000
R06589	C12213	C00000	C12214	C00000
R06590	C12214	C00000	C12215	C00000
R06591	C12215	C00000	C12106	C00000
R06592	C12106	C00000	C12109	C00000
R06593	C12109	C00000	C12108	C00000
R06594	C00029	C00000	C12210	C00000
R06595	C12108	C00000	C12107	C00000
R06599	C12176	C00000	C14721	C00000
R06600	C12044	C00000	C01848	C00000
R06601	C11821	C00000	C12248	C00000
R06602	C00885	C00000	C00805	C00000
R06604	C12248	C00000	C02350	C00000
R06605	C12248	C00000	C02348	C00000
R06611	C05903	C00000	C12249	C00000
R06612	C17938	C00000	C17937	C00000
R06613	C00143	C00000	C00101	C00000
R06615	C03648	C00000	C09320	C00000
R06619	C11864	C00000	C00859	C00000
R06620	C00198	C00000	C00031	C00000
R06620	C00031	C00000	C00198	C00000
R06621	C12313	C00000	C01147	C00000
R06622	C01147	C00000	C12314	C00000
R06623	C00144	C00000	C12396	C00000
R06624	C12324	C00000	C12325	C00000
R06625	C00083	C00000	C12324	C00000
R06626	C03590	C00000	C12323	C00000
R06627	C12318	C00000	C12319	C00000
R06628	C12319	C00000	C12320	C00000
R06629	C12320	C00000	C12321	C00000
R06630	C12320	C00000	C12322	C00000
R06631	C11930	C00000	C12318	C00000
R06632	C01179	C00000	C03198	C00000
R06633	C03198	C00000	C03590	C00000
R06634	C12325	C00000	C12026	C00000
R06641	C00083	C06625	C12441	C00000
R06642	C12441	C00000	C12442	C00000
R06649	C12438	C00000	C12396	C00000
R06658	C12396	C00000	C12404	C00000
R06659	C12404	C00000	C12405	C00000
R06660	C12405	C00000	C12406	C00000
R06663	C12404	C00000	C12410	C00000
R06664	C12410	C00000	C12411	C00000
R06665	C12410	C00000	C12412	C00000
R06666	C12412	C00000	C12408	C00000
R06667	C12408	C00000	C12414	C00000
R06668	C12414	C00000	C12413	C00000
R06669	C12390	C00000	C12439	C00000
R06670	C12439	C00000	C12395	C00000
R06671	C12390	C00000	C12391	C00000
R06672	C12391	C00000	C12392	C00000
R06673	C12392	C00000	C12393	C00000
R06674	C12393	C00000	C12394	C00000
R06675	C12416	C00000	C12415	C00000
R06676	C12415	C00000	C12417	C00000
R06677	C12417	C00000	C12419	C00000
R06679	C12420	C00000	C12421	C00000
R06680	C12421	C00000	C12422	C00000
R06681	C12422	C00000	C12423	C00000
R06682	C12423	C00000	C12424	C00000
R06683	C12424	C00000	C12425	C00000
R06684	C12425	C00000	C12426	C00000
R06685	C12426	C00000	C12427	C00000
R06686	C12427	C00000	C12428	C00000
R06687	C12428	C00000	C12429	C00000
R06688	C12429	C00000	C12430	C00000
R06689	C12430	C00000	C01907	C00000
R06690	C01907	C00000	C01661	C00000
R06691	C12428	C00000	C12431	C00000
R06692	C12431	C00000	C12432	C00000
R06693	C12432	C00000	C01907	C00000
R06694	C01907	C00000	C12433	C00000
R06695	C12434	C00000	C12435	C00000
R06696	C12435	C00000	C12436	C00000
R06697	C12436	C00000	C06691	C00000
R06699	C12366	C00000	C12367	C00000
R06700	C12367	C00000	C12368	C00000
R06701	C12368	C00000	C12369	C00000
R06702	C12369	C00000	C12370	C00000
R06703	C12370	C00000	C12371	C00000
R06704	C12371	C00000	C06801	C00000
R06708	C12367	C00000	C12381	C00000
R06715	C12382	C00000	C12383	C00000
R06716	C12383	C00000	C12384	C00000
R06717	C12384	C00000	C12385	C00000
R06718	C12385	C00000	C12386	C00000
R06719	C12386	C00000	C12387	C00000
R06720	C12387	C00000	C12388	C00000
R06721	C12388	C00000	C12389	C00000
R06724	C06366	C00000	C12440	C00000
R06725	C12440	C00000	C06177	C00000
R06726	C06177	C00000	C06176	C00000
R06728	C12448	C00000	C01416	C00000
R06728	C01416	C00000	C12448	C00000
R06730	C10858	C00000	C12449	C00000
R06732	C06178	C00000	C06179	C00000
R06733	C06179	C00000	C00783	C00000
R06740	C01672	C00000	C12455	C00000
R06741	C12455	C00000	C06181	C00000
R06745	C00423	C00000	C01416	C00000
R06746	C00148	C00000	C12470	C00000
R06747	C12470	C00000	C12482	C00000
R06748	C12482	C00000	C12483	C00000
R06749	C12483	C00000	C12484	C00000
R06751	C00082	C00000	C12461	C00000
R06752	C12461	C00000	C12462	C00000
R06753	C12462	C00000	C12463	C00000
R06754	C12463	C00000	C12464	C00000
R06755	C12464	C00000	C12465	C00000
R06756	C12465	C00000	C12466	C00000
R06757	C01179	C00000	C12456	C00000
R06758	C12456	C00000	C12457	C00000
R06759	C12457	C00000	C12458	C00000
R06760	C12462	C00000	C12460	C00000
R06761	C12460	C00000	C12459	C00000
R06762	C12456	C00000	C12459	C00000
R06763	C12459	C00000	C12458	C00000
R06764	C12463	C00000	C12467	C00000
R06765	C12467	C00000	C12468	C00000
R06766	C12468	C00000	C12469	C00000
R06767	C12479	C00000	C12480	C00000
R06768	C12480	C12484	C05073	C00000
R06769	C12458	C12466	C12474	C00000
R06770	C12474	C00000	C12475	C00000
R06771	C12475	C00000	C12476	C00000
R06772	C12476	C00000	C05080	C00000
R06773	C12471	C00000	C12472	C00000
R06774	C12472	C00000	C12473	C00000
R06775	C12484	C12473	C12032	C00000
R06776	C12458	C12469	C12471	C00000
R06777	C12466	C12477	C12478	C00000
R06778	C12478	C12466	C12479	C00000
R06779	C16933	C00000	C10126	C00000
R06780	C05629	C00000	C11457	C00000
R06781	C00423	C00000	C12621	C00000
R06782	C05629	C00000	C11588	C00000
R06783	C00423	C00000	C12622	C00000
R06784	C11588	C00000	C04044	C00000
R06785	C12622	C00000	C12623	C00000
R06786	C11457	C00000	C04044	C00000
R06787	C12621	C00000	C12623	C00000
R06788	C12623	C00000	C12624	C00000
R06789	C12624	C00000	C00122	C00596
R06793	C12631	C00000	C06563	C00000
R06831	C06594	C00000	C12832	C00000
R06832	C12832	C00000	C12831	C00000
R06833	C12833	C00000	C12831	C00000
R06833	C12831	C00000	C12833	C00000
R06834	C12834	C00000	C12833	C00000
R06834	C12833	C00000	C12834	C00000
R06835	C12835	C00000	C12834	C00000
R06835	C12834	C00000	C12835	C00000
R06837	C00620	C00000	C01151	C00000
R06838	C12838	C00000	C02222	C00000
R06839	C05618	C00000	C03572	C00000
R06840	C03572	C00000	C12838	C00000
R06841	C12986	C00000	C00956	C00000
R06842	C12986	C00000	C12987	C00000
R06843	C12987	C00000	C12988	C00000
R06844	C12988	C00000	C12989	C00000
R06845	C12989	C00000	C00047	C00000
R06846	C00296	C00000	C00944	C00000
R06847	C02637	C00000	C00493	C00000
R06847	C00493	C00000	C02637	C00000
R06848	C12836	C00000	C12835	C00000
R06848	C12835	C00000	C12836	C00000
R06849	C06594	C00000	C07092	C00000
R06850	C07092	C00000	C06990	C00000
R06851	C00530	C00000	C02814	C00000
R06852	C02372	C00000	C00472	C00000
R06853	C07103	C00000	C02814	C00000
R06853	C02814	C00000	C07103	C00000
R06854	C07103	C00000	C00472	C00000
R06855	C12836	C00000	C06755	C00042
R06855	C06755	C00042	C12836	C00000
R06856	C06990	C00000	C12837	C00000
R06857	C12837	C00000	C05618	C00000
R06858	C13309	C00000	C03657	C00000
R06858	C03657	C05427	C13309	C00000
R06859	C13309	C00000	C02059	C00000
R06865	C13425	C00000	C05200	C00000
R06866	C05313	C00000	C05802	C00000
R06867	C13508	C00000	C00641	C00000
R06871	C00588	C00000	C00114	C00000
R06876	C13620	C00000	C13621	C00000
R06877	C13621	C00000	C13622	C00000
R06878	C13622	C00000	C13623	C00000
R06879	C13623	C00000	C13624	C00000
R06880	C13624	C00000	C13625	C00000
R06881	C13624	C00000	C13626	C00000
R06882	C13626	C00000	C13628	C00000
R06883	C13629	C00000	C13624	C00000
R06883	C13624	C00000	C13629	C00000
R06884	C13624	C00000	C13631	C00000
R06885	C13632	C00000	C13629	C00000
R06885	C13629	C00000	C13632	C00000
R06886	C13632	C00000	C00633	C10700
R06886	C13632	C00000	C10700	C00000
R06887	C13631	C00000	C13633	C00000
R06888	C13631	C00000	C13634	C00000
R06889	C13634	C00000	C00156	C13635
R06890	C13637	C00000	C13638	C00000
R06891	C13638	C00000	C10700	C00000
R06892	C10700	C00000	C13636	C00000
R06893	C13636	C00000	C00530	C00000
R06893	C00530	C00000	C13636	C00000
R06894	C00203	C00000	C13952	C00000
R06895	C03263	C00000	C01079	C00000
R06896	C11831	C00000	C02880	C00000
R06896	C02880	C00000	C11831	C00000
R06898	C14101	C00000	C14111	C00000
R06899	C14111	C00000	C14113	C00000
R06900	C14111	C00000	C14112	C00000
R06901	C14114	C00000	C14111	C00000
R06902	C14101	C00000	C03203	C00000
R06903	C14098	C00000	C14115	C00000
R06904	C14115	C00000	C14116	C00000
R06905	C14116	C00000	C14117	C00000
R06906	C14117	C00000	C14118	C00000
R06907	C14118	C00000	C14119	C00000
R06908	C14119	C00000	C14120	C00000
R06909	C14082	C00000	C14083	C00000
R06910	C14083	C00000	C14084	C00000
R06911	C14084	C00000	C14085	C00000
R06912	C14085	C00000	C14086	C00000
R06913	C14086	C00000	C14087	C00000
R06914	C14087	C00000	C14088	C00000
R06915	C14088	C00000	C02923	C00000
R06916	C14082	C00000	C14089	C00000
R06917	C14089	C00000	C14090	C00000
R06918	C14090	C00000	C14091	C00000
R06919	C14091	C00000	C14092	C00000
R06920	C14092	C00000	C14093	C00000
R06921	C14093	C00000	C14094	C00000
R06922	C14094	C00000	C14095	C00000
R06923	C14095	C00000	C14096	C00000
R06924	C14096	C00000	C14097	C00000
R06925	C14097	C00000	C00805	C00000
R06926	C14098	C00000	C02909	C00000
R06927	C02909	C00000	C14099	C00000
R06928	C14099	C00000	C14101	C00000
R06929	C14099	C00000	C14100	C00000
R06930	C02909	C00000	C14104	C00000
R06931	C14104	C00000	C14105	C00000
R06932	C14105	C00000	C14106	C00000
R06933	C14107	C00000	C14106	C00000
R06934	C14107	C00000	C14108	C00000
R06935	C14108	C00000	C14109	C00000
R06936	C14109	C00000	C14110	C00000
R06937	C14098	C00000	C14102	C00000
R06938	C14102	C00000	C14103	C00000
R06939	C14103	C00000	C06730	C00000
R06940	C11519	C00000	C00571	C00000
R06941	C14145	C00000	C02232	C00000
R06942	C14144	C00000	C14145	C00000
R06943	C14143	C00000	C14144	C00000
R06944	C06104	C00000	C14143	C00000
R06945	C11249	C00000	C00854	C00000
R06946	C06098	C00000	C08579	C00000
R06947	C08614	C00000	C08579	C00000
R06947	C08579	C00000	C08614	C00000
R06948	C08614	C00000	C08606	C00000
R06949	C08606	C00000	C13431	C00000
R06950	C08614	C00000	C13433	C00000
R06952	C13431	C00000	C13453	C00000
R06953	C13433	C00000	C13453	C00000
R06954	C13455	C00000	C13453	C00000
R06954	C13453	C00000	C13455	C00000
R06957	C13455	C00000	C06082	C00000
R06957	C06082	C00000	C13455	C00000
R06962	C08586	C00000	C05433	C00000
R06962	C05433	C00000	C08586	C00000
R06963	C05432	C00000	C08586	C00000
R06966	C08735	C00000	C08734	C00000
R06967	C08734	C00000	C06554	C00000
R06968	C08737	C00000	C08733	C00000
R06969	C08733	C00000	C08734	C00000
R06970	C14147	C00000	C14148	C00000
R06971	C14148	C00000	C14149	C00000
R06972	C14149	C00000	C06554	C00000
R06973	C00222	C00000	C00084	C00000
R06973	C00084	C00000	C00222	C00000
R06975	C04677	C00000	C04734	C00000
R06977	C00441	C00000	C03283	C00000
R06978	C03283	C00000	C06442	C00000
R06979	C06442	C00000	C06231	C00000
R06979	C06231	C00000	C06442	C00000
R06982	C00067	C00000	C14180	C00000
R06983	C14180	C00000	C01031	C00000
R06985	C05271	C00000	C05270	C00000
R06987	C00109	C00000	C00100	C00000
R06989	C14610	C00000	C02480	C00000
R06989	C02480	C00000	C14610	C00000
R06990	C14610	C00000	C03586	C00000
R06990	C03586	C00000	C14610	C00000
R06991	C14721	C00000	C12247	C00000
R06992	C12247	C00000	C14722	C00000
R06993	C12247	C00000	C14723	C00000
R06994	C14722	C00000	C14724	C00000
R06995	C14723	C00000	C14724	C00000
R06996	C14724	C00000	C14725	C00000
R06997	C14725	C00000	C14727	C00000
R06998	C14727	C00000	C12044	C00000
R06999	C12044	C00000	C14540	C00000
R07038	C00219	C00000	C14812	C00000
R07041	C14748	C00000	C00219	C00000
R07042	C05966	C00000	C14781	C00000
R07043	C14813	C00000	C05966	C00000
R07044	C14781	C00000	C14782	C00000
R07045	C14813	C00000	C14814	C00000
R07046	C14749	C00000	C00219	C00000
R07048	C00219	C00000	C14771	C00000
R07050	C00219	C00000	C14770	C00000
R07051	C00219	C00000	C14769	C00000
R07052	C00219	C00000	C14768	C00000
R07053	C00219	C00000	C14823	C00000
R07055	C14825	C00000	C01595	C00000
R07056	C14826	C00000	C01595	C00000
R07063	C06426	C00000	C01595	C00000
R07064	C01595	C00000	C00157	C00000
R07101	C14866	C00000	C06899	C00000
R07106	C07490	C00000	C14869	C00000
R07108	C14771	C00000	C14775	C00000
R07109	C14770	C00000	C14774	C00000
R07110	C14769	C00000	C14773	C00000
R07111	C14768	C00000	C14772	C00000
R07129	C10617	C00149	C00140	C00000
R07136	C11537	C00000	C05528	C00000
R07137	C11537	C00000	C05528	C00000
R07159	C00118	C00000	C00197	C00000
R07168	C00440	C00000	C00143	C00000
R07168	C00143	C00000	C00440	C00000
R07170	C03043	C00000	C01297	C00000
R07178	C08614	C00000	C08579	C00000
R07178	C08579	C00000	C08614	C00000
R07179	C06098	C00000	C08579	C00000
R07190	C15503	C00000	C04353	C00000
R07199	C06098	C00000	C08579	C00000
R07200	C08614	C00000	C08579	C00000
R07200	C08579	C00000	C08614	C00000
R07214	C01234	C00000	C06547	C00000
R07215	C01189	C00000	C01164	C00000
R07219	C11811	C00000	C00235	C00000
R07236	C02483	C00000	C02477	C00000
R07250	C12092	C00000	C12093	C00000
R07262	C15547	C00000	C03657	C00000
R07263	C03160	C00000	C15547	C00000
R07273	C04145	C00156	C03885	C00000
R07280	C04454	C00000	C04732	C00000
R07281	C00199	C00000	C15556	C00000
R07299	C11554	C00000	C04549	C00000
R07302	C06507	C00000	C06508	C00000
R07317	C15567	C00000	C10208	C00000
R07323	C06309	C00000	C00751	C00000
R07324	C00092	C00000	C04006	C00000
R07363	C08276	C00000	C15606	C00000
R07364	C01180	C00000	C15606	C00000
R07376	C00350	C00000	C02737	C00000
R07377	C00157	C00000	C02737	C00000
R07379	C04635	C00000	C04756	C00000
R07381	C04756	C00000	C03454	C00000
R07384	C04756	C00000	C03454	C00000
R07387	C04317	C00000	C05212	C00000
R07390	C00344	C00000	C05980	C00000
R07392	C15650	C00000	C04582	C00000
R07393	C15651	C00000	C15650	C00000
R07394	C15606	C00000	C15651	C00000
R07396	C00073	C00000	C01180	C00000
R07403	C00463	C00000	C12312	C00000
R07404	C03373	C00000	C15667	C00000
R07405	C15667	C00000	C04751	C00000
R07406	C11638	C00000	C07335	C00000
R07407	C00049	C00000	C05840	C00000
R07410	C00049	C00000	C05840	C00000
R07411	C00032	C00000	C15672	C00000
R07412	C15672	C00000	C15670	C00000
R07413	C02273	C00000	C00333	C00000
R07414	C00134	C00000	C15699	C00000
R07415	C15699	C00000	C15700	C00000
R07416	C03005	C00000	C12092	C00000
R07417	C15700	C00000	C15767	C00000
R07418	C15700	C00000	C15767	C00000
R07419	C00334	C00000	C15767	C00000
R07420	C02305	C00000	C00791	C00000
R07421	C12312	C00000	C11130	C00000
R07422	C11130	C00000	C15769	C00000
R07423	C15769	C00000	C15770	C00000
R07427	C01789	C00000	C15784	C00000
R07428	C15784	C00000	C15785	C00000
R07429	C15786	C00000	C15785	C00000
R07429	C15785	C00000	C15786	C00000
R07430	C15790	C00000	C15789	C00000
R07430	C15789	C00000	C15790	C00000
R07431	C15791	C00000	C15790	C00000
R07431	C15790	C00000	C15791	C00000
R07432	C00223	C00000	C12208	C00000
R07433	C10434	C00000	C00323	C00000
R07436	C00223	C00000	C00323	C00000
R07437	C05608	C00000	C02646	C00000
R07440	C01494	C00000	C05619	C00000
R07444	C15792	C00000	C15791	C00000
R07444	C15791	C00000	C15792	C00000
R07445	C01789	C00000	C15795	C00000
R07446	C15795	C00000	C15796	C00000
R07447	C15796	C00000	C15797	C00000
R07448	C15799	C00000	C15798	C00000
R07448	C15798	C00000	C15799	C00000
R07449	C15800	C00000	C15799	C00000
R07449	C15799	C00000	C15800	C00000
R07450	C15803	C00000	C15802	C00000
R07450	C15802	C00000	C15803	C00000
R07451	C15803	C00000	C15794	C00000
R07451	C15794	C00000	C15803	C00000
R07454	C15787	C00000	C15798	C00000
R07459	C15813	C00000	C15810	C00000
R07461	C15814	C00000	C15813	C00000
R07462	C15815	C00000	C15814	C00000
R07464	C04327	C00000	C15815	C00000
R07466	C15787	C00000	C15786	C00000
R07466	C15786	C00000	C15787	C00000
R07467	C15787	C00000	C15788	C00000
R07468	C15788	C00000	C15789	C00000
R07469	C15793	C00000	C15792	C00000
R07469	C15792	C00000	C15793	C00000
R07470	C15794	C00000	C15793	C00000
R07470	C15793	C00000	C15794	C00000
R07471	C15794	C00000	C08814	C00000
R07471	C08814	C00000	C15794	C00000
R07473	C15800	C00000	C15801	C00000
R07474	C15801	C00000	C15802	C00000
R07476	C11536	C00000	C00074	C00000
R07481	C08830	C00000	C01902	C00000
R07481	C01902	C00000	C08830	C00000
R07482	C08830	C00000	C02141	C00000
R07483	C11508	C00000	C15776	C00000
R07484	C15776	C00000	C11522	C00000
R07485	C11523	C00000	C15782	C00000
R07486	C15782	C00000	C15783	C00000
R07487	C15783	C00000	C08821	C00000
R07488	C08821	C00000	C01753	C00000
R07489	C01753	C00000	C05442	C00000
R07490	C11522	C00000	C15777	C00000
R07491	C15777	C00000	C15780	C00000
R07492	C15780	C00000	C15781	C00000
R07493	C15781	C00000	C01789	C00000
R07494	C15808	C00000	C15816	C00000
R07495	C15816	C00000	C05103	C00000
R07496	C05103	C00000	C05437	C00000
R07497	C15777	C00000	C04525	C00000
R07498	C05437	C00000	C03845	C00000
R07498	C03845	C00000	C05437	C00000
R07499	C05108	C00000	C15915	C00000
R07500	C05427	C00000	C15882	C00000
R07501	C15882	C00000	C15883	C00000
R07502	C15883	C00000	C02483	C00000
R07503	C15882	C00000	C14151	C00000
R07503	C14151	C00000	C15882	C00000
R07504	C14151	C00000	C14152	C00000
R07505	C15777	C00000	C15778	C00000
R07506	C05440	C00000	C15778	C00000
R07507	C05107	C00000	C01164	C00000
R07508	C14152	C00000	C02477	C00000
R07508	C02477	C00000	C14152	C00000
R07509	C05108	C00000	C15808	C00000
R07514	C01297	C00000	C15986	C00000
R07515	C15986	C00000	C03056	C00000
R07530	C05433	C00000	C08590	C00000
R07531	C08590	C00000	C08601	C00000
R07558	C02094	C00000	C08591	C00000
R07559	C08591	C00000	C06098	C00000
R07575	C15970	C00000	C06082	C00000
R07575	C06082	C00000	C15970	C00000
R07576	C15514	C00000	C09707	C00000
R07599	C00141	C00000	C15976	C00000
R07600	C15976	C00000	C15977	C00000
R07601	C00233	C00000	C15974	C00000
R07602	C15972	C00000	C15975	C00000
R07603	C00671	C00000	C15978	C00000
R07604	C15978	C00000	C15979	C00000
R07613	C00666	C00000	C03972	C00000
R07618	C15973	C00000	C15972	C00000
R07628	C00031	C00000	C00032	C00000
R07632	C00341	C00000	C11388	C00000
R07638	C16075	C00000	C16074	C00000
R07647	C00448	C00000	C16143	C00000
R07649	C00448	C00000	C16141	C00000
R07650	C03283	C00000	C00986	C00000
R07657	C03203	C00000	C16149	C00000
R07663	C06677	C00000	C01468	C00000
R07663	C01468	C00000	C06677	C00000
R07664	C01984	C00000	C02137	C00000
R07665	C01467	C00000	C03351	C00000
R07666	C03067	C00000	C00587	C00000
R07667	C03067	C00000	C00587	C00000
R07668	C06672	C00000	C00230	C00000
R07669	C06988	C00000	C16181	C00000
R07670	C16181	C00000	C16182	C00000
R07672	C00096	C00000	C15925	C00000
R07673	C15925	C00000	C02280	C00000
R07674	C15926	C00000	C01825	C00000
R07675	C01825	C00000	C01115	C00000
R07675	C01115	C00000	C01825	C00000
R07676	C15930	C00000	C00333	C00000
R07678	C02280	C00000	C15926	C00000
R07684	C16196	C00000	C16198	C00000
R07685	C16198	C00000	C16199	C00000
R07686	C16199	C00000	C00628	C00000
R07687	C14315	C00000	C16205	C00000
R07688	C16205	C00000	C16206	C00000
R07689	C16206	C00000	C16207	C00000
R07690	C16214	C00000	C16215	C00000
R07691	C16212	C00000	C16214	C00000
R07692	C16210	C00000	C16212	C00000
R07695	C16213	C00000	C00805	C00000
R07696	C16212	C00000	C16213	C00000
R07697	C16200	C00000	C00146	C00000
R07700	C00292	C00000	C00090	C00000
R07701	C16204	C00000	C16210	C00000
R07703	C16215	C00000	C01606	C00000
R07704	C14315	C00000	C16203	C00000
R07705	C16203	C00000	C16204	C00000
R07706	C06813	C00000	C00090	C00000
R07707	C11429	C00000	C11430	C00000
R07708	C11428	C00000	C11430	C00000
R07711	C09762	C00000	C16232	C00000
R07713	C16149	C00000	C03057	C00000
R07715	C16232	C00000	C16233	C00000
R07716	C16233	C00000	C14314	C00000
R07717	C14314	C00000	C14536	C00000
R07725	C10208	C00000	C10200	C00000
R07726	C10200	C00000	C10205	C00000
R07727	C16234	C00000	C16235	C00000
R07730	C16235	C00000	C00632	C00000
R07734	C16235	C00000	C00108	C00000
R07735	C02920	C00000	C16188	C00000
R07736	C16188	C00000	C16189	C00000
R07737	C00786	C00000	C16187	C00000
R07738	C16187	C00000	C10503	C00000
R07744	C01562	C00000	C07593	C00000
R07745	C01562	C00000	C10522	C00000
R07746	C10522	C00000	C16226	C00000
R07747	C16226	C00000	C16227	C00000
R07748	C16227	C00000	C16229	C00000
R07749	C16229	C00000	C16230	C00000
R07750	C16230	C00000	C10516	C00000
R07762	C01209	C05764	C16219	C00000
R07763	C16219	C00000	C16220	C00000
R07764	C16220	C00000	C16221	C00000
R07765	C16221	C00000	C04088	C00000
R07766	C16236	C00000	C05752	C00000
R07767	C16237	C00000	C16236	C00000
R07768	C16239	C00000	C05752	C00000
R07769	C16239	C00000	C16237	C00000
R07770	C00725	C00000	C16238	C00000
R07771	C16238	C00000	C16237	C00000
R07772	C16242	C00000	C16243	C00000
R07773	C16243	C00000	C11542	C00000
R07774	C11543	C00000	C16244	C00000
R07775	C16244	C00000	C11545	C00000
R07777	C09762	C00000	C15567	C00000
R07778	C00509	C00000	C12631	C00000
R07779	C04178	C00000	C16248	C00000
R07780	C04178	C00000	C16246	C00000
R07781	C16249	C00000	C02222	C00000
R07782	C16246	C00000	C03925	C00000
R07783	C03925	C00000	C16247	C00000
R07784	C16247	C00000	C16248	C00000
R07785	C16248	C00000	C16249	C00000
R07788	C15797	C00000	C16251	C00000
R07791	C15797	C00000	C15800	C00000
R07793	C14450	C00000	C02375	C00000
R07794	C14419	C00000	C14450	C00000
R07795	C06336	C00000	C02501	C00000
R07799	C06712	C00000	C16262	C00000
R07800	C16262	C00000	C16263	C00000
R07801	C16263	C00000	C16264	C00000
R07802	C16264	C00000	C01606	C00000
R07803	C07728	C00000	C00090	C00000
R07804	C07721	C00000	C07717	C00000
R07805	C00573	C00000	C13031	C00000
R07806	C13031	C00000	C13032	C00000
R07807	C13032	C00000	C06780	C00124
R07807	C13032	C00000	C06780	C00000
R07808	C06780	C00000	C13033	C00000
R07809	C13033	C00000	C08421	C00000
R07810	C06780	C00000	C08421	C00000
R07811	C00925	C00000	C13034	C00000
R07812	C13034	C00000	C13035	C00000
R07813	C13035	C00000	C13036	C00000
R07814	C13036	C00000	C13037	C00000
R07815	C13037	C00000	C13038	C00000
R07816	C13038	C00000	C13039	C00000
R07817	C13039	C00000	C13040	C00000
R07818	C13040	C00000	C09660	C00000
R07819	C09660	C00000	C02632	C00000
R07820	C00426	C00000	C13041	C00000
R07821	C13041	C00000	C13042	C00000
R07822	C13042	C00000	C12336	C00000
R07823	C12336	C00000	C13043	C00000
R07824	C13043	C00000	C00872	C00000
R07825	C12336	C00000	C00872	C00000
R07826	C00811	C00000	C01197	C00000
R07827	C05618	C00000	C16266	C00000
R07828	C16267	C00000	C16268	C00000
R07829	C16268	C00000	C00877	C00000
R07831	C06719	C00000	C16272	C00000
R07832	C16272	C00000	C16273	C00000
R07833	C16273	C00000	C01144	C00000
R07835	C06337	C00000	C00180	C00000
R07836	C16281	C00000	C16283	C00000
R07837	C16283	C00000	C16285	C00000
R07838	C16285	C00000	C09814	C00000
R07839	C04434	C00000	C04451	C00000
R07840	C08586	C00000	C16276	C00000
R07854	C16074	C00000	C02505	C00000
R07855	C16074	C00000	C07086	C00000
R07859	C06427	C00000	C00157	C00000
R07860	C06427	C00000	C00157	C00000
R07863	C04785	C00000	C04672	C00000
R07869	C06427	C00000	C04785	C00000
R07881	C14120	C00000	C14101	C00000
R07887	C04780	C00000	C16327	C00000
R07888	C16327	C00000	C16328	C00000
R07889	C16328	C00000	C16329	C00000
R07890	C16329	C00000	C16330	C00000
R07891	C16331	C00000	C16330	C00000
R07892	C16331	C00000	C16332	C00000
R07893	C16332	C00000	C16333	C00000
R07894	C16333	C00000	C16334	C00000
R07895	C16335	C00000	C16334	C00000
R07896	C16335	C00000	C16336	C00000
R07897	C16336	C00000	C16337	C00000
R07898	C16337	C00000	C16338	C00000
R07899	C16339	C00000	C16338	C00000
R07902	C16339	C00000	C16317	C00000
R07916	C00353	C00000	C05413	C00000
R07917	C01762	C00000	C16352	C00000
R07918	C16352	C00000	C16353	C00000
R07919	C16353	C00000	C07480	C00000
R07920	C07480	C00000	C07481	C00000
R07939	C13747	C00000	C07481	C00000
R07939	C07481	C00000	C13747	C00000
R07940	C13747	C00000	C16365	C00000
R07943	C16358	C00000	C13747	C00000
R07945	C13747	C00000	C16356	C00000
R07946	C16150	C00000	C03043	C00000
R07947	C15986	C00000	C16151	C00000
R07948	C03458	C00000	C16152	C00000
R07949	C03458	C00000	C01596	C00000
R07954	C13747	C00000	C07481	C00000
R07954	C07481	C00000	C13747	C00000
R07955	C07481	C00000	C07480	C00000
R07955	C07480	C00000	C07481	C00000
R07956	C07481	C00000	C07480	C00000
R07956	C07480	C00000	C07481	C00000
R07957	C13747	C00000	C16353	C00000
R07958	C13747	C00000	C16353	C00000
R07959	C16358	C00000	C13747	C00000
R07960	C16358	C00000	C13747	C00000
R07961	C07480	C00000	C16353	C00000
R07962	C07480	C00000	C16353	C00000
R07963	C07480	C00000	C16357	C00000
R07964	C07480	C00000	C16357	C00000
R07965	C16353	C00000	C00385	C00000
R07966	C16353	C00000	C00385	C00000
R07967	C16357	C00000	C00385	C00000
R07967	C00385	C00000	C16357	C00000
R07968	C16357	C00000	C00385	C00000
R07968	C00385	C00000	C16357	C00000
R07969	C16358	C00000	C00385	C00000
R07969	C00385	C00000	C16358	C00000
R07970	C16358	C00000	C00385	C00000
R07970	C00385	C00000	C16358	C00000
R07971	C07481	C00000	C07130	C00000
R07971	C07130	C00000	C07481	C00000
R07972	C07481	C00000	C07130	C00000
R07972	C07130	C00000	C07481	C00000
R07973	C16357	C00000	C07130	C00000
R07973	C07130	C00000	C16357	C00000
R07974	C16357	C00000	C07130	C00000
R07974	C07130	C00000	C16357	C00000
R07975	C16358	C00000	C07130	C00000
R07975	C07130	C00000	C16358	C00000
R07976	C16358	C00000	C07130	C00000
R07976	C07130	C00000	C16358	C00000
R07977	C13747	C00000	C16356	C00000
R07980	C07481	C00000	C16361	C00000
R07981	C16361	C00000	C16362	C00000
R07982	C16362	C00000	C16364	C16363
R08014	C16391	C00000	C16392	C00000
R08015	C16392	C00000	C16402	C00000
R08016	C16402	C00000	C16403	C00000
R08017	C16391	C00000	C16392	C00000
R08018	C16392	C00000	C16394	C00000
R08019	C16392	C00000	C16394	C00000
R08027	C16396	C00000	C16400	C00000
R08030	C16397	C00000	C16400	C00000
R08033	C16395	C00000	C16398	C00000
R08034	C16396	C00000	C16399	C00000
R08035	C16399	C00000	C16400	C00000
R08036	C16396	C00000	C16420	C00000
R08040	C16400	C00000	C16401	C00000
R08041	C16401	C00000	C01468	C00000
R08042	C16391	C00000	C16393	C00000
R08043	C16393	C00000	C16395	C00000
R08044	C16395	C00000	C16397	C00000
R08045	C16395	C00000	C16396	C00000
R08046	C16394	C00000	C16396	C00000
R08047	C16394	C00000	C16403	C00000
R08049	C16403	C00000	C16396	C00000
R08050	C06231	C00000	C16432	C00000
R08051	C00235	C00000	C16424	C00000
R08053	C16424	C00000	C16428	C00000
R08056	C00818	C00000	C03921	C00000
R08058	C00067	C00000	C04377	C00000
R08059	C04377	C00000	C04330	C00000
R08059	C04330	C00000	C04377	C00000
R08060	C01001	C00000	C00058	C00000
R08061	C16424	C00000	C16426	C00000
R08062	C16426	C00000	C04713	C00000
R08063	C16428	C00000	C16429	C00000
R08064	C16429	C00000	C16430	C00000
R08068	C04083	C00000	C00371	C00000
R08069	C04713	C00000	C16427	C00000
R08070	C16430	C00000	C16431	C00000
R08071	C16445	C00000	C16447	C00000
R08072	C16427	C00000	C04083	C00000
R08073	C16431	C00000	C00371	C00000
R08074	C16447	C00000	C02029	C00000
R08077	C04432	C00000	C16467	C00000
R08078	C16467	C00000	C16441	C00000
R08079	C16441	C00000	C16449	C00000
R08080	C16449	C00000	C15545	C00000
R08084	C09849	C00000	C09848	C00000
R08086	C01499	C00000	C16461	C00000
R08087	C09848	C00000	C16462	C00000
R08088	C16462	C00000	C16464	C00000
R08089	C16464	C00000	C01920	C00000
R08090	C04675	C00000	C16466	C00000
R08091	C16466	C00000	C16470	C00000
R08092	C16470	C00000	C16468	C00000
R08093	C16468	C00000	C16469	C00000
R08094	C16469	C00000	C16471	C00000
R08095	C16471	C00000	C03069	C00000
R08097	C16461	C00000	C16465	C00000
R08098	C16465	C00000	C01920	C00000
R08100	C02359	C00000	C16482	C00000
R08101	C02359	C00000	C16481	C00000
R08103	C11272	C00000	C16483	C00000
R08104	C11272	C00000	C16484	C00000
R08105	C16483	C00000	C16473	C00000
R08106	C16484	C00000	C00090	C00000
R08107	C00149	C00000	C13044	C00000
R08107	C00149	C00350	C13044	C00000
R08108	C02364	C00000	C16478	C00000
R08109	C02364	C00000	C16479	C00000
R08110	C02371	C00000	C16480	C00000
R08111	C16478	C00000	C16472	C00000
R08112	C16479	C00000	C16473	C00000
R08113	C16480	C00000	C16473	C00000
R08114	C16472	C00000	C16475	C00000
R08115	C16473	C00000	C16474	C00000
R08116	C16474	C00000	C16476	C00000
R08117	C02371	C00000	C02802	C00000
R08118	C02802	C00000	C02949	C00000
R08119	C16475	C00000	C16477	C00000
R08120	C16477	C00000	C02222	C00000
R08121	C16476	C00000	C02222	C00000
R08122	C16482	C00000	C00090	C00000
R08123	C16481	C00000	C16472	C00000
R08131	C00187	C00000	C01164	C00000
R08132	C01164	C00000	C16509	C00000
R08133	C16493	C00000	C16494	C00000
R08134	C16494	C00000	C16495	C00000
R08135	C16495	C00000	C00477	C00000
R08136	C16509	C00000	C16498	C00000
R08137	C16509	C00000	C16493	C00000
R08138	C16498	C00000	C16497	C00000
R08139	C16497	C00000	C02513	C00000
R08140	C02513	C00000	C16496	C00000
R08141	C02513	C00000	C00477	C00000
R08142	C00477	C00000	C16499	C00000
R08143	C02633	C00000	C16500	C00000
R08144	C00448	C00000	C01493	C00000
R08145	C01493	C00000	C16501	C00000
R08146	C16501	C00000	C16502	C00000
R08147	C16502	C00000	C16503	C00000
R08148	C16503	C00000	C09694	C00000
R08149	C09694	C00000	C16504	C00000
R08150	C16505	C00000	C16506	C00000
R08151	C09694	C00000	C16504	C00000
R08152	C16504	C00000	C16506	C00000
R08153	C09694	C00000	C16505	C00000
R08154	C16505	C00000	C16507	C00000
R08155	C09694	C00000	C16508	C00000
R08156	C16502	C00000	C16504	C00000
R08160	C00078	C00000	C02937	C00000
R08164	C16516	C00000	C16517	C00000
R08165	C00885	C00000	C16519	C00000
R08166	C16519	C00000	C05817	C00000
R08167	C16517	C00000	C05837	C00000
R08168	C02937	C00000	C16518	C00000
R08170	C16518	C00000	C16516	C00000
R08171	C16524	C00000	C07394	C00000
R08172	C11900	C00000	C16523	C00000
R08173	C16523	C00000	C16524	C00000
R08193	C00357	C00000	C04501	C00000
R08197	C00062	C00000	C03771	C00000
R08199	C00235	C00000	C16521	C00000
R08203	C02139	C00000	C16540	C00000
R08204	C16540	C00000	C16541	C00000
R08209	C11811	C00000	C00129	C00000
R08210	C11811	C00000	C00235	C00000
R08211	C00576	C00000	C00719	C00000
R08219	C05172	C06481	C06482	C00000
R08278	C07643	C00000	C07645	C00000
R08309	C16587	C00000	C16595	C00000
R08350	C05730	C00000	C02090	C00000
R08362	C03170	C00000	C02090	C00000
R08364	C03170	C00000	C02090	C00000
R08370	C00448	C00000	C09621	C00000
R08371	C06394	C00000	C07667	C00000
R08373	C00448	C00000	C09684	C00000
R08374	C00448	C00000	C09704	C00000
R08375	C05859	C00000	C00621	C00000
R08379	C00473	C00000	C00376	C00000
R08380	C02110	C00000	C00899	C00000
R08382	C16682	C00000	C16681	C00000
R08383	C16682	C00000	C16681	C00000
R08394	C00341	C00000	C09847	C00000
R08395	C00341	C00000	C09839	C00000
R08396	C00341	C00000	C01500	C00000
R08397	C00341	C00000	C09849	C00000
R08398	C00341	C00000	C01499	C00000
R08399	C00341	C00000	C09848	C00000
R08401	C06090	C00000	C09189	C00000
R08402	C11901	C00000	C07601	C00000
R08408	C02918	C00000	C05842	C00000
R08411	C00123	C00000	C08262	C00000
R08412	C08262	C00135	C16696	C00000
R08413	C00135	C00000	C07474	C00000
R08414	C00450	C00000	C00408	C00000
R08415	C00408	C00000	C16697	C00000
R08417	C16697	C00000	C06185	C00000
R08418	C01672	C00000	C10773	C00000
R08419	C01672	C00000	C10783	C00000
R08420	C10783	C00000	C10763	C00000
R08423	C06181	C00000	C10157	C00000
R08424	C10157	C00000	C07475	C00000
R08425	C06184	C00000	C10865	C00000
R08426	C00253	C00000	C16671	C00000
R08427	C06178	C00000	C06521	C00000
R08428	C06178	C00000	C11359	C00000
R08429	C06178	C00000	C12448	C00000
R08430	C12448	C00000	C01416	C00000
R08430	C01416	C00000	C12448	C00000
R08432	C00729	C00000	C10860	C00000
R08433	C00024	C00000	C00237	C06020
R08434	C10860	C00000	C02046	C00000
R08436	C00483	C00000	C16701	C00000
R08437	C16701	C00000	C16702	C00000
R08438	C16702	C00000	C08532	C00000
R08439	C16702	C00000	C12162	C00000
R08440	C16702	C00000	C16703	C00000
R08441	C12173	C00000	C08526	C00000
R08442	C16703	C00000	C12173	C00000
R08447	C03758	C00000	C16707	C00000
R08448	C16707	C00000	C16708	C00000
R08449	C16708	C00000	C16709	C00000
R08450	C16709	C00000	C16710	C00000
R08451	C16710	C00000	C11250	C00000
R08452	C11250	C00000	C16712	C00000
R08453	C16712	C00000	C07592	C00000
R08456	C06161	C00000	C06516	C00000
R08457	C06516	C00000	C06533	C00000
R08461	C00755	C00000	C16666	C00000
R08464	C08301	C00000	C08300	C00000
R08465	C08300	C00000	C02765	C00000
R08466	C08301	C00000	C16719	C00000
R08467	C16719	C00000	C01575	C00000
R08470	C12093	C00000	C10722	C00000
R08471	C12093	C00000	C10632	C00000
R08472	C12093	C00000	C10738	C00000
R08481	C00398	C00000	C06535	C00000
R08495	C03470	C00000	C06522	C00000
R08499	C17621	C00000	C17622	C00000
R08500	C01852	C00000	C09782	C00000
R08501	C01500	C00000	C09987	C00000
R08502	C01500	C00000	C09910	C00000
R08503	C16737	C00000	C06892	C00000
R08535	C00751	C00000	C08627	C00000
R08540	C00448	C00000	C16829	C00000
R08541	C00448	C00000	C09629	C00000
R08542	C00448	C00000	C09699	C00000
R08549	C00091	C00000	C00026	C00000
R08553	C00224	C00000	C00094	C00000
R08553	C00094	C00000	C00224	C00000
R08555	C16698	C00000	C00357	C00000
R08566	C00233	C00000	C02939	C00000
R08567	C00671	C00000	C15980	C00000
R08570	C00204	C00000	C00577	C00022
R08571	C00577	C00000	C00258	C00000
R08572	C00258	C00000	C00631	C00000
R08590	C05528	C00000	C16069	C00000
R08599	C10694	C00000	C01813	C00000
R08603	C04287	C00000	C16737	C00000
R08617	C00092	C00000	C17209	C00000
R08618	C00073	C00000	C00151	C01180
R08618	C00073	C00000	C01180	C00000
R08619	C01180	C00000	C17210	C00000
R08620	C17210	C00000	C17212	C00000
R08621	C17212	C00000	C17211	C00000
R08622	C17211	C00000	C17213	C00000
R08626	C17216	C00000	C17217	C00000
R08630	C17220	C00000	C17221	C00000
R08638	C17224	C00000	C17225	C00000
R08639	C00103	C00000	C00092	C00000
R08643	C17228	C00000	C17229	C00000
R08647	C17232	C00000	C17233	C00000
R08652	C00079	C00000	C16075	C00000
R08653	C16075	C00000	C17237	C00000
R08654	C17237	C00000	C03719	C00000
R08663	C00183	C00000	C03219	C00000
R08664	C00123	C00000	C17255	C00000
R08665	C17213	C00000	C17241	C00000
R08666	C17241	C00000	C17242	C00000
R08667	C17242	C00000	C17243	C00000
R08668	C17243	C00000	C17244	C00000
R08669	C17244	C00000	C08412	C00000
R08689	C11453	C00000	C11811	C00000
R08690	C00079	C00000	C17235	C00000
R08697	C00448	C00000	C01126	C00000
R08716	C17401	C00000	C11539	C00000
R08733	C04722	C00000	C15613	C00000
R08734	C15613	C00000	C17343	C00000
R08735	C17343	C00000	C05460	C00000
R08738	C04554	C00000	C17345	C00000
R08739	C17345	C00000	C17346	C00000
R08740	C17346	C00000	C05447	C00000
R08743	C05337	C00000	C02528	C00000
R08746	C00448	C00000	C16826	C00000
R08758	C05444	C00000	C05445	C00000
R08759	C05446	C00000	C01301	C00000
R08760	C05445	C00000	C04554	C00000
R08761	C01301	C00000	C04722	C00000
R08766	C03672	C00000	C00811	C00000
R08767	C00223	C00000	C02949	C00000
R08768	C05807	C00000	C17551	C00000
R08769	C17551	C00000	C17552	C00000
R08770	C05848	C00000	C17554	C00000
R08771	C17554	C00000	C17559	C00000
R08772	C17559	C00000	C17552	C00000
R08773	C17552	C00000	C17560	C00000
R08774	C17560	C00000	C17561	C00000
R08775	C17561	C00000	C17562	C00000
R08776	C05894	C00000	C17541	C00000
R08777	C17541	C00000	C17542	C00000
R08778	C17542	C00000	C05895	C00000
R08781	C17562	C00000	C00399	C00000
R08785	C01500	C00000	C17621	C00000
R08786	C06070	C00000	C11636	C00000
R08790	C02105	C00000	C17591	C00000
R08791	C17591	C00000	C09581	C00000
R08796	C00223	C00000	C17744	C00000
R08797	C00406	C00000	C17746	C00000
R08798	C17744	C00000	C17747	C00000
R08800	C17746	C00000	C10462	C00000
R08801	C17744	C00000	C17745	C00000
R08802	C17747	C00000	C17748	C00000
R08803	C17745	C00000	C17746	C00000
R08804	C17748	C00000	C10462	C00000
R08805	C00223	C00000	C17740	C00000
R08806	C00406	C00000	C17741	C00000
R08807	C17740	C00000	C17743	C00000
R08810	C17741	C00000	C10443	C00000
R08811	C17743	C00000	C17742	C00000
R08812	C17742	C00000	C10443	C00000
R08815	C00540	C00000	C00223	C00000
R08822	C08539	C00000	C08540	C00000
R08825	C08538	C00082	C08565	C00000
R08826	C08565	C00000	C08543	C00000
R08828	C08543	C00000	C17753	C00000
R08829	C17753	C00000	C08539	C00000
R08835	C03758	C00000	C08557	C00000
R08838	C00180	C00000	C00805	C00000
R08842	C17733	C00000	C17735	C00000
R08843	C04280	C00000	C04673	C00000
R08844	C01298	C00000	C11351	C00000
R08851	C16269	C00000	C17953	C00000
R08852	C17953	C00000	C17954	C00000
R08853	C16269	C00000	C17955	C00000
R08854	C17955	C00000	C17954	C00000
R08860	C01019	C00000	C02985	C00000
R08861	C03167	C00000	C06451	C00000
R08864	C06451	C00000	C06455	C00000
R08865	C06455	C00000	C17943	C00000
R08866	C17943	C00000	C06456	C00000
R08867	C06456	C00000	C17945	C00000
R08868	C06367	C00000	C17946	C00000
R08869	C17946	C00000	C06368	C00000
R08870	C06368	C00000	C17947	C00000
R08871	C17962	C00000	C17949	C00000
R08872	C17949	C00000	C17950	C00000
R08873	C17949	C00000	C17952	C00000
R08874	C17952	C00000	C05042	C00000
R08875	C17950	C00000	C17951	C00000
R08876	C17951	C00000	C06457	C00000
R08877	C17948	C00000	C17962	C00000
R08887	C17945	C00000	C06367	C00000
R08888	C17947	C00000	C17948	C00000
R08890	C17209	C00000	C17580	C00000
R08891	C17581	C00000	C02627	C00000
R08892	C17580	C00000	C17581	C00000
R08893	C17580	C00000	C17581	C00000
R08894	C02627	C00000	C17582	C00000
R08895	C17582	C00000	C01743	C00000
R08896	C01743	C00000	C17583	C00000
R08897	C17583	C00000	C01441	C00000
R08898	C01441	C00000	C18004	C00000
R08899	C18004	C00000	C01759	C00000
R08900	C01759	C00000	C17587	C00000
R08901	C17587	C00000	C17588	C00000
R08902	C17588	C00000	C17589	C00000
R08903	C17589	C00000	C15652	C00000
R08904	C15652	C00000	C01737	C00000
R08905	C00025	C00229	C18006	C00000
R08906	C18007	C00000	C18008	C00000
R08907	C18006	C00000	C18007	C00000
R08908	C18008	C00000	C18009	C00000
R08909	C01759	C18009	C18005	C00000
R08910	C18005	C00000	C17586	C00000
R08911	C17586	C00000	C17585	C00000
R08914	C16540	C00000	C16541	C00000
R08915	C16540	C00000	C16541	C00000
R08916	C18016	C00000	C18015	C00000
R08917	C18016	C00000	C18015	C00000
R08921	C18021	C00000	C18022	C00000
R08965	C04185	C00000	C17938	C00000
R08969	C00195	C00000	C00550	C00000
R08974	C18021	C00000	C18064	C00000
R08988	C02094	C00000	C18036	C00000
R08989	C18036	C00000	C18037	C00000
R08990	C18037	C00000	C09190	C00000
R08992	C00353	C00000	C09183	C00000
R08993	C00353	C00000	C09094	C00000
R09032	C18098	C00000	C18022	C00000
R09033	C02139	C00000	C18021	C00000
R09040	C00156	C00341	C18131	C00000
R09041	C18131	C00000	C10793	C00000
R09042	C10793	C00000	C18132	C00000
R09043	C18132	C00000	C18133	C00000
R09044	C18133	C00000	C17412	C00000
R09051	C16671	C00000	C16933	C00000
R09066	C16540	C00000	C02139	C00000
R09067	C16541	C00000	C05307	C00000
R09067	C05307	C00000	C16541	C00000
R09068	C16541	C00000	C05307	C00000
R09068	C05307	C00000	C16541	C00000
R09069	C18151	C00000	C05307	C00000
R09069	C05307	C00000	C18151	C00000
R09070	C18151	C00000	C05307	C00000
R09070	C05307	C00000	C18151	C00000
R09071	C18151	C00000	C05306	C00000
R09084	C05345	C00000	C05378	C00000
R09085	C00668	C00000	C00267	C00000
R09085	C00267	C00000	C00668	C00000
R09086	C00221	C00000	C01172	C00000
R09088	C00180	C00000	C17268	C00000
R09089	C17268	C00000	C08301	C00000
R09090	C00630	C00000	C18202	C00000
R09091	C16666	C18202	C06866	C00000
R09091	C18202	C16666	C06866	C00000
R09093	C00067	C00000	C00143	C00000
R09096	C00024	C00000	C04488	C00000
R09098	C00132	C00000	C03920	C00000
R09099	C00065	C00000	C04377	C00000
R09102	C14298	C00000	C18215	C00000
R09103	C18215	C00000	C14220	C00000
R09104	C14220	C00000	C18216	C00000
R09105	C18216	C00000	C00156	C00530
R09108	C11881	C00000	C18219	C00000
R09109	C18219	C00000	C18220	C00000
R09110	C18220	C00000	C12077	C00000
R09111	C11901	C00000	C18211	C00000
R09112	C18211	C00000	C18221	C00000
R09113	C18221	C00000	C18222	C00000
R09114	C18222	C00000	C09118	C00000
R09115	C11902	C00000	C18223	C00000
R09116	C11902	C00000	C18224	C00000
R09117	C11902	C00000	C18225	C00000
R09118	C18225	C00000	C18016	C00000
R09119	C06089	C00000	C18226	C00000
R09120	C06089	C00000	C18227	C00000
R09121	C06089	C00000	C18228	C00000
R09122	C09094	C00000	C13273	C00000
R09123	C00353	C00000	C18229	C00000
R09124	C00565	C00000	C03920	C00000
R09127	C00469	C00000	C00084	C00000
R09128	C06754	C00000	C06753	C00000
R09128	C06753	C00000	C06754	C00000
R09130	C18236	C00000	C18238	C00000
R09131	C18236	C00000	C18238	C00000
R09132	C18238	C00000	C18240	C00000
R09133	C18238	C00000	C18240	C00000
R09134	C18240	C00000	C18241	C00000
R09135	C18241	C00000	C18242	C00000
R09136	C18242	C00000	C18243	C00000
R09137	C18243	C00000	C18244	C00000
R09138	C18243	C00000	C18244	C00000
R09140	C00448	C00000	C18245	C00000
R09141	C06790	C00000	C11148	C00000
R09142	C11148	C00000	C00237	C00000
R09143	C11148	C00000	C11149	C00000
R09144	C11148	C00000	C00048	C00000
R09145	C11148	C00000	C00058	C00000
R09146	C06790	C00000	C14866	C00000
R09147	C06790	C00000	C11148	C00000
R09148	C18246	C00000	C07490	C00000
R09149	C07490	C00000	C14866	C00000
R09150	C14866	C00000	C11150	C00000
R09152	C06790	C00000	C00058	C00000
R09153	C00593	C00000	C03576	C00000
R09154	C18246	C00000	C18247	C00000
R09155	C18247	C00000	C18248	C00000
R09156	C18248	C00000	C00084	C00000
R09157	C11150	C00000	C00209	C00000
R09159	C07535	C00000	C18276	C00000
R09160	C07535	C00000	C18275	C00000
R09161	C14335	C00000	C18249	C00000
R09162	C18249	C00000	C18250	C00000
R09163	C18250	C00000	C18252	C00000
R09164	C18252	C00000	C18253	C00000
R09165	C18253	C00000	C18256	C00000
R09166	C18256	C00000	C03164	C00000
R09167	C14335	C00000	C18254	C00000
R09168	C18254	C00000	C18255	C00000
R09169	C14335	C00000	C18267	C00000
R09170	C18267	C00000	C14519	C00000
R09171	C14519	C00000	C18265	C00000
R09172	C18265	C00000	C18263	C00000
R09173	C18263	C00000	C18257	C00000
R09174	C14519	C00000	C18266	C00000
R09175	C18266	C00000	C18264	C00000
R09176	C18264	C00000	C18258	C00000
R09177	C14519	C00000	C18259	C00000
R09178	C18259	C00000	C18262	C00000
R09179	C18262	C00000	C18261	C00000
R09180	C18261	C00000	C18260	C00000
R09181	C14519	C00000	C18269	C00000
R09182	C18275	C00000	C18271	C00000
R09183	C18276	C00000	C18278	C00000
R09184	C18278	C00000	C18272	C00000
R09185	C18272	C00000	C18281	C00000
R09187	C12442	C00000	C18293	C00000
R09188	C18293	C00000	C18294	C00000
R09189	C18295	C00000	C06629	C00000
R09190	C06629	C00000	C06627	C00000
R09191	C06654	C00000	C02811	C00000
R09192	C18296	C00000	C06624	C00000
R09193	C18297	C00000	C18298	C00000
R09194	C18298	C00000	C06571	C00000
R09195	C00083	C00000	C06625	C00000
R09196	C18294	C00000	C18295	C00000
R09197	C06627	C00000	C06654	C00000
R09198	C03206	C00000	C18296	C00000
R09199	C06626	C00000	C18299	C00000
R09200	C18299	C00000	C18297	C00000
R09201	C18300	C00000	C18301	C00000
R09202	C18271	C00000	C18273	C00000
R09203	C18272	C00000	C18274	C00000
R09204	C07535	C00000	C18270	C00000
R09205	C18270	C00000	C18279	C00000
R09206	C18279	C00000	C18277	C00000
R09207	C18277	C00000	C18283	C00000
R09208	C18277	C00000	C18282	C00000
R09209	C07535	C00000	C18284	C00000
R09210	C07535	C00000	C18286	C00000
R09211	C18286	C00000	C18285	C00000
R09212	C18285	C00000	C18280	C00000
R09213	C18301	C00000	C18302	C00000
R09214	C18302	C00000	C18303	C00000
R09215	C18303	C00000	C18308	C00000
R09216	C18284	C00000	C18280	C00000
R09217	C18308	C00000	C18309	C00000
R09218	C18251	C00000	C18252	C00000
R09219	C18251	C00000	C18250	C00000
R09220	C18309	C00000	C18310	C00000
R09221	C18303	C00000	C18304	C00000
R09222	C18304	C00000	C18305	C00000
R09223	C18305	C00000	C18306	C00000
R09224	C18306	C00000	C18307	C00000
R09225	C04558	C00000	C18311	C00000
R09226	C18311	C00000	C18312	C00000
R09227	C01606	C00000	C18314	C00000
R09228	C18314	C00000	C03223	C00000
R09229	C04112	C00000	C04558	C00000
R09230	C16398	C00000	C14401	C00000
R09231	C11006	C00000	C16398	C00000
R09232	C11006	C00000	C18320	C00000
R09233	C11006	C00000	C18315	C00000
R09234	C18315	C00000	C18316	C00000
R09235	C18320	C00000	C14401	C00000
R09236	C18316	C00000	C18317	C00000
R09237	C18317	C00000	C18318	C00000
R09238	C18318	C00000	C06002	C00000
R09239	C18251	C00000	C18250	C00000
R09240	C16398	C00000	C14401	C00000
R09241	C11006	C00000	C16398	C00000
R09242	C11006	C00000	C18320	C00000
R09243	C18320	C00000	C14401	C00000
R09245	C00448	C00000	C01230	C00000
R09246	C00353	C00000	C01230	C00000
R09247	C00448	C00000	C04216	C00000
R09248	C00448	C00000	C04146	C00000
R09249	C00448	C00000	C17432	C00000
R09250	C00341	C00000	C04145	C00000
R09251	C00353	C00000	C04145	C00000
R09252	C06322	C00000	C09811	C00000
R09254	C00082	C00000	C01179	C00000
R09270	C10833	C00000	C05616	C00000
R09271	C05616	C00000	C01424	C00000
R09272	C05616	C00000	C18345	C00000
R09273	C18345	C00000	C04451	C00000
R09274	C18345	C00000	C03671	C00000
R09275	C18347	C00000	C18348	C00000
R09276	C18348	C00000	C18349	C00000
R09277	C18338	C00000	C18349	C00000
R09278	C06672	C00000	C18338	C00000
R09291	C18026	C00000	C00877	C00000
R09292	C18026	C00000	C18324	C00000
R09293	C18324	C00000	C06028	C00000
