# Supplementary material for: Spatial localization of the first and last enzymes effectively connects active metabolic pathways in bacteria
Source: BMC Syst Biol. 2014 Dec 14;8:131. doi: 10.1186/s12918-014-0131-1 (PMC4279816; doi:10.1186/s12918-014-0131-1)
Supplement: Additional file 9: Text S4. — LR Definition of Left-Right reactions by compound C-number. The first two columns are the reactants and the last two columns are the products. C000 is a placeholder for the absence of compound. [file 12918_2014_131_MOESM9_ESM.txt]

R00006	C00022	C000	C00900	C000
R00010	C01083	C000	C00031	C000
R00022	C01674	C000	C00140	C000
R00025	C18091	C000	C00088	C000
R00026	C00185	C000	C00221	C000
R00033	C00378	C000	C05856	C000
R00042	C01179	C000	C00642	C000
R00069	C03680	C000	C05565	C000
R00070	C05791	C000	C05795	C000
R00072	C05856	C000	C02892	C000
R00074	C01987	C000	C02161	C000
R00078	C14818	C000	C14819	C000
R00097	C00992	C000	C00541	C000
R00099	C00541	C000	C00853	C000
R00100	C00996	C000	C00999	C000
R00107	C00992	C000	C00541	C000
R00115	C00127	C000	C00051	C000
R00120	C00051	C000	C00127	C000
R00139	C11038	C000	C11039	C000
R00140	C03997	C000	C11038	C000
R00182	C00020	C000	C00147	C000
R00197	C00256	C000	C00022	C000
R00198	C00256	C000	C00022	C000
R00203	C00546	C000	C00022	C000
R00205	C00546	C000	C00022	C000
R00218	C03248	C000	C00022	C000
R00226	C00022	C000	C06010	C000
R00227	C00024	C000	C00033	C000
R00251	C01879	C000	C00025	C000
R00254	C05829	C000	C00025	C000
R00269	C00940	C000	C00026	C000
R00270	C05572	C000	C00026	C000
R00274	C00051	C000	C00127	C000
R00279	C00217	C000	C00026	C000
R00292	C00029	C000	C00718	C000
R00293	C00029	C000	C04089	C000
R00306	C00185	C000	C00031	C000
R00308	C00965	C000	C00031	C000
R00312	C00032	C000	C05783	C000
R00313	C00032	C000	C05784	C000
R00314	C00032	C000	C05785	C000
R00317	C00227	C000	C00033	C000
R00348	C02362	C000	C00036	C000
R00359	C00402	C000	C00036	C000
R00360	C00149	C000	C00036	C000
R00411	C05931	C000	C00025	C000
R00421	C00043	C000	C04573	C000
R00426	C00044	C000	C00144	C000
R00449	C00047	C000	C00990	C000
R00461	C00047	C000	C01142	C000
R00474	C00048	C00026	C03217	C000
R00482	C00049	C000	C00152	C000
R00484	C00438	C000	C00049	C000
R00486	C02512	C000	C00049	C000
R00487	C00049	C000	C01042	C000
R00488	C01042	C000	C00049	C000
R00501	C00052	C000	C00617	C000
R00506	C00052	C000	C05796	C000
R00507	C00053	C00054	C00059	C000
R00510	C00055	C000	C00380	C000
R00514	C00112	C000	C00055	C000
R00515	C00063	C000	C00055	C000
R00535	C00951	C000	C08357	C000
R00536	C05299	C000	C08358	C000
R00537	C05302	C000	C08359	C000
R00548	C00061	C000	C00255	C000
R00558	C00062	C000	C05933	C000
R00568	C00063	C000	C00075	C000
R00576	C00064	C000	C00940	C000
R00590	C00065	C000	C02218	C000	R00631	C00162	C000	C00071	C000
R00638	C00071	C000	C00162	C000
R00639	C00226	C000	C00071	C000
R00644	C00072	C000	C05422	C000
R00645	C00072	C000	C01041	C000
R00646	C00072	C000	C01620	C000
R00654	C00073	C000	C00409	C000
R00679	C00078	C000	C02693	C000
R00681	C00078	C000	C03230	C000
R00690	C00079	C000	C02505	C000
R00698	C00079	C000	C02505	C000
R00699	C00079	C000	C05332	C000
R00700	C00282	C000	C00080	C000
R00719	C00104	C000	C00081	C000
R00723	C03614	C000	C00081	C000
R00764	C00354	C000	C00085	C000
R00787	C01358	C000	C00088	C000
R00789	C01358	C000	C00088	C000
R00791	C00088	C000	C00244	C000
R00792	C00244	C000	C00088	C000
R00793	C00192	C000	C00088	C000
R00794	C00244	C000	C00088	C000
R00796	C00244	C000	C00088	C000
R00799	C00088	C000	C01837	C000
R00800	C00088	C000	C00244	C000
R00801	C00089	C00095	C00031	C000
R00807	C00089	C000	C05731	C000
R00811	C00089	C000	C16688	C000
R00832	C00062	C000	C03296	C000
R00855	C00513	C000	C00093	C000
R00856	C00093	C000	C00513	C000
R00879	C01355	C000	C00095	C000
R00880	C00096	C000	C00976	C000
R00881	C00096	C000	C00636	C000
R00887	C00096	C000	C00464	C000
R00890	C00096	C000	C02492	C000
R00903	C00097	C000	C00793	C000
R00904	C05665	C000	C00099	C000
R00911	C05341	C000	C00099	C000
R00932	C00048	C00100	C02630	C000
R00949	C00103	C000	C01231	C000
R00961	C00104	C000	C00130	C000
R00963	C00105	C000	C00299	C000
R00969	C06198	C000	C00075	C000
R00983	C02775	C000	C00108	C000
R00988	C05653	C000	C00108	C000
R00991	C05835	C000	C00108	C000
R00993	C00109	C000	C02876	C000
R00994	C06032	C000	C00109	C000
R00995	C06030	C000	C00109	C000
R00998	C00024	C000	C02488	C000
R01000	C05984	C000	C00109	C000
R01004	C00621	C000	C00110	C000
R01013	C00111	C000	C03372	C000
R01016	C00111	C000	C00546	C000
R01022	C00114	C000	C00576	C000
R01023	C00114	C000	C01996	C000
R01025	C00114	C000	C00576	C000
R01026	C01996	C000	C00114	C000
R01030	C00670	C00093	C00114	C000
R01047	C00116	C000	C00969	C000
R01048	C00116	C000	C05999	C000
R01053	C00117	C000	C03090	C000
R01059	C00577	C000	C00118	C000
R01080	C00299	C000	C00106	C000
R01097	C00124	C000	C03383	C000
R01098	C00124	C000	C00880	C000
R01101	C05402	C00124	C00031	C000
R01105	C05796	C000	C00124	C000
R01134	C00144	C000	C00130	C000
R01172	C01412	C000	C00136	C000
R01180	C00048	C00136	C01989	C000
R01182	C00137	C000	C01177	C000
R01184	C00137	C000	C00191	C000
R01185	C01177	C000	C00137	C000
R01188	C00137	C000	C03659	C000
R01189	C00137	C000	C03660	C000
R01204	C00329	C000	C00140	C000
R01232	C00044	C000	C01261	C000
R01233	C00394	C000	C00103	C000
R01234	C00942	C000	C00144	C000
R01262	C00151	C00051	C03740	C01419
R01273	C03150	C000	C00153	C000
R01304	C00156	C000	C03993	C000
R01306	C02519	C000	C00156	C000
R01308	C00811	C000	C00156	C000
R01312	C00157	C000	C00641	C000
R01315	C00157	C000	C04230	C000
R01318	C04230	C000	C00157	C000
R01319	C04233	C000	C00157	C000
R01347	C00162	C000	C03547	C000
R01348	C00162	C000	C03547	C000
R01350	C00422	C00162	C00116	C000
R01355	C03652	C00022	C00163	C000
R01357	C00164	C000	C00332	C000
R01367	C06144	C000	C00164	C000
R01374	C02265	C000	C00166	C000
R01386	C00167	C000	C01623	C000
R01393	C00168	C000	C00266	C000
R01395	C01563	C000	C00169	C000
R01400	C00169	C000	C06059	C000
R01408	C01326	C000	C00488	C000
R01424	C00180	C000	C01586	C000
R01429	C00181	C000	C02266	C000
R01438	C00183	C000	C06002	C000
R01444	C06219	C000	C00185	C000
R01462	C02530	C000	C00187	C000
R01470	C01233	C00189	C00093	C000
R01492	C00853	C000	C00194	C000
R01495	C00195	C000	C02960	C000
R01496	C00319	C000	C00195	C000
R01503	C00195	C000	C06062	C000
R01511	C00197	C000	C00258	C000
R01553	C02659	C000	C00177	C000
R01562	C01367	C000	C00212	C000
R01569	C00364	C000	C00214	C000
R01583	C00217	C000	C02237	C000
R01594	C00219	C000	C04822	C000
R01604	C00383	C000	C00222	C000
R01617	C00223	C00179	C04498	C000
R01618	C00224	C000	C01260	C000
R01620	C00047	C000	C02727	C000
R01623	C00229	C03688	C01134	C000
R01649	C01215	C000	C00232	C000
R01660	C00103	C000	C01231	C000	R01664	C00239	C000	C00881	C000
R01666	C00881	C000	C00239	C000
R01667	C00705	C000	C00239	C000
R01668	C00458	C000	C00239	C000
R01677	C00387	C000	C00242	C000
R01686	C00245	C000	C01959	C000
R01716	C00251	C000	C11355	C000
R01718	C00252	C000	C00267	C000
R01736	C03451	C000	C00256	C000
R01749	C00258	C000	C03459	C000
R01762	C02474	C000	C00259	C000
R01767	C00561	C000	C00177	C000
R01770	C00294	C000	C00262	C000
R01797	C00269	C000	C00416	C000
R01804	C00645	C000	C00270	C000
R01811	C00270	C000	C00645	C000
R01833	C00280	C000	C04676	C000
R01834	C00280	C000	C00674	C000
R01841	C01176	C000	C00280	C000
R01855	C00286	C000	C00362	C000
R01877	C01368	C000	C00299	C000
R01885	C00301	C000	C00620	C000
R01887	C05715	C000	C00302	C000
R01913	C06056	C000	C00314	C000
R01914	C00315	C00986	C00555	C000
R01915	C00315	C000	C00555	C000
R01928	C00319	C000	C01747	C000
R01929	C00319	C000	C03640	C000
R01930	C01861	C00059	C00320	C000
R01971	C00331	C000	C02043	C000
R01973	C00331	C000	C05644	C000
R01986	C00555	C000	C00334	C000
R01994	C00338	C000	C03859	C000
R01996	C00338	C000	C04539	C000
R01997	C00338	C000	C04473	C000
R02018	C00342	C000	C00343	C01346
R02023	C00342	C00342	C00343	C000
R02025	C02989	C000	C00073	C000
R02027	C00344	C00641	C00641	C000
R02037	C00346	C000	C01210	C000
R02052	C00350	C000	C00641	C000
R02053	C00350	C000	C04438	C000
R02054	C00350	C000	C05973	C000
R02058	C00352	C000	C00357	C000
R02059	C00357	C000	C00352	C000
R02075	C00355	C000	C04796	C000
R02095	C00459	C000	C00363	C000
R02099	C00526	C000	C00365	C000
R02102	C00365	C000	C00526	C000
R02111	C00369	C00718	C00103	C000
R02114	C00157	C000	C04230	C000
R02118	C00371	C00029	C03423	C000
R02119	C00371	C00190	C03300	C000
R02120	C00089	C000	C00095	C000
R02127	C05916	C000	C00376	C000
R02128	C05917	C000	C00376	C000
R02133	C00378	C04294	C01279	C000
R02139	C00813	C000	C15607	C000
R02143	C01762	C000	C00385	C000
R02148	C06193	C000	C00387	C000
R02150	C00388	C000	C05130	C000
R02152	C00388	C000	C05135	C000
R02155	C00388	C000	C05127	C000
R02157	C00389	C000	C04443	C000
R02159	C00389	C000	C00616	C000
R02173	C00398	C000	C00637	C000
R02174	C00398	C000	C06213	C000
R02180	C00053	C000	C00054	C000
R02207	C00410	C000	C04042	C000
R02208	C00410	C000	C03681	C000
R02209	C00410	C000	C04042	C000
R02218	C00410	C000	C05498	C000
R02222	C00412	C000	C00510	C000
R02225	C00413	C000	C01138	C000
R02242	C03974	C00040	C00416	C000
R02243	C00417	C000	C00490	C000
R02280	C04282	C000	C00433	C000
R02300	C00445	C000	C03479	C000
R02305	C00448	C000	C01841	C000
R02306	C00448	C000	C01860	C000
R02310	C00448	C000	C06111	C000
R02322	C00455	C000	C01185	C000
R02323	C00455	C000	C03150	C000
R02324	C03150	C000	C00455	C000
R02333	C00461	C000	C00734	C000
R02334	C00461	C000	C00461	C000
R02335	C00043	C000	C00461	C000
R02338	C00463	C000	C03574	C000
R02339	C00463	C000	C05658	C000
R02347	C00468	C000	C02537	C000
R02349	C00468	C000	C02537	C000
R02354	C00468	C000	C05298	C000
R02355	C00468	C000	C05298	C000
R02358	C00468	C000	C11133	C000
R02361	C00470	C000	C06118	C000
R02363	C00530	C000	C00472	C000
R02366	C00473	C000	C02075	C000
R02367	C00473	C000	C02588	C000
R02368	C02588	C000	C00473	C000
R02369	C00473	C000	C00899	C000
R02370	C05822	C000	C00475	C000
R02376	C00583	C000	C00479	C000
R02377	C00479	C000	C05979	C000
R02380	C00482	C000	C01175	C000
R02381	C00933	C000	C00482	C000
R02382	C00483	C000	C03765	C000
R02384	C00483	C000	C02442	C000
R02389	C00486	C000	C05787	C000
R02391	C00500	C000	C00486	C000
R02393	C00500	C000	C00486	C000
R02394	C00486	C000	C00500	C000
R02410	C00492	C000	C05402	C000
R02411	C00089	C01235	C00492	C000
R02441	C00532	C000	C00508	C000
R02443	C00509	C000	C05911	C000
R02450	C02137	C000	C00512	C000
R02464	C01120	C000	C00346	C000
R02468	C00521	C000	C00964	C000
R02476	C00674	C000	C00523	C000
R02477	C00674	C000	C00523	C000
R02478	C00523	C000	C11135	C000
R02480	C00032	C000	C00524	C000
R02484	C00526	C000	C00106	C000
R02485	C00881	C000	C00526	C000
R02487	C00527	C000	C00877	C000
R02497	C00535	C000	C03917	C000
R02498	C00535	C000	C05293	C000
R02499	C04295	C000	C00535	C000
R02502	C00535	C000	C11134	C000
R02503	C00535	C000	C05291	C000
R02508	C01118	C000	C00542	C000
R02509	C03134	C000	C00058	C000
R02528	C00546	C000	C05235	C000
R02531	C00546	C000	C05999	C000
R02539	C07086	C000	C00582	C000
R02542	C00550	C000	C02960	C000
R02548	C00843	C000	C00553	C000
R02549	C00555	C000	C00334	C000
R02558	C00844	C000	C00561	C000
R02563	C00570	C000	C03872	C000
R02565	C00576	C000	C00719	C000
R02576	C00582	C000	C04148	C000
R02577	C05999	C000	C00583	C000
R02590	C06459	C000	C05674	C000
R02592	C05680	C000	C06459	C000
R02594	C00590	C000	C00761	C000
R02595	C00761	C000	C00590	C000
R02618	C00606	C000	C05527	C000
R02632	C00616	C000	C01155	C000
R02670	C00632	C000	C05640	C000
R02671	C00632	C000	C05831	C000
R02676	C03742	C000	C00177	C000
R02677	C06192	C000	C00636	C000
R02679	C00637	C000	C00955	C000
R02680	C00637	C000	C00955	C000
R02681	C00637	C000	C00954	C000
R02683	C00639	C000	C05960	C000
R02699	C00642	C000	C05338	C000
R02700	C00643	C000	C05646	C000
R02704	C00392	C000	C00644	C000
R02718	C00133	C000	C04260	C000
R02720	C00700	C000	C00655	C000
R02725	C00280	C000	C05284	C000
R02730	C00665	C000	C03267	C000
R02731	C00665	C000	C05345	C000
R02737	C00029	C000	C00689	C000
R02742	C00669	C000	C03646	C000
R02743	C00669	C00097	C01879	C000
R02745	C04517	C000	C00670	C000
R02746	C04230	C000	C00670	C000
R02747	C04233	C000	C00670	C000
R02764	C02170	C000	C00683	C000
R02773	C11907	C000	C04268	C000
R02778	C00689	C000	C01083	C000
R02780	C01083	C000	C00689	C000
R02799	C00696	C000	C05959	C000
R02814	C01203	C000	C00712	C000
R02817	C03872	C000	C00346	C000
R02824	C00051	C000	C00127	C000
R02825	C00763	C000	C00431	C000
R02828	C00726	C000	C03620	C000
R02833	C00734	C000	C06023	C000
R02838	C00735	C000	C05497	C000
R02840	C05489	C000	C00735	C000
R02841	C00735	C000	C05471	C000
R02851	C00739	C000	C03239	C000
R02852	C00739	C000	C05161	C000
R02863	C00378	C02691	C04294	C000
R02875	C00751	C000	C06083	C000
R02886	C00760	C00185	C00760	C000
R02887	C00760	C000	C00221	C000
R02889	C00029	C000	C00760	C000
R02890	C00394	C000	C00760	C000
R02893	C00762	C000	C05469	C000
R02894	C00763	C000	C03564	C000
R02895	C00763	C000	C05939	C000
R02897	C00509	C000	C09099	C000
R02902	C00777	C000	C11061	C000
R02904	C02110	C000	C00778	C000
R02905	C00778	C000	C05914	C000
R02909	C00780	C000	C05647	C000
R02910	C00780	C000	C06212	C000
R02912	C00780	C000	C05659	C000
R02915	C00786	C000	C10503	C000
R02918	C00082	C000	C02839	C000
R02928	C01697	C000	C00795	C000
R02940	C05985	C000	C00804	C000
R02946	C00810	C000	C03044	C000
R02947	C00900	C000	C00810	C000
R02952	C00811	C000	C05627	C000
R02971	C00831	C000	C01134	C000
R02972	C04079	C000	C00831	C000
R02973	C00831	C000	C00864	C000
R02976	C00836	C000	C01120	C000
R02985	C08325	C000	C00844	C000
R02992	C00971	C000	C00847	C000
R02993	C00847	C000	C06050	C000
R02994	C03092	C000	C00848	C000
R02995	C00848	C000	C04718	C000
R02999	C02823	C000	C00853	C000
R03008	C00859	C000	C03579	C000
R03031	C02331	C000	C00877	C000
R03038	C00041	C000	C00886	C000
R03049	C03455	C000	C00899	C000
R03050	C05125	C00900	C00068	C000
R03062	C00916	C000	C03112	C000
R03063	C00916	C000	C04712	C000
R03069	C00922	C000	C03652	C000
R03070	C02295	C000	C00922	C000
R03071	C00244	C000	C00088	C000
R03075	C01175	C000	C00933	C000
R03086	C00951	C000	C03935	C000
R03088	C00951	C000	C05301	C000
R03090	C00951	C000	C05301	C000
R03091	C00951	C000	C05503	C000
R03092	C00954	C000	C05834	C000
R03093	C02938	C000	C00954	C000
R03096	C02693	C000	C00954	C000
R03097	C00954	C000	C05835	C000
R03104	C00957	C000	C05823	C000
R03109	C04517	C000	C00958	C000
R03114	C00964	C000	C01767	C000
R03115	C00965	C000	C00267	C000
R03118	C00029	C000	C00965	C000
R03119	C00969	C000	C02457	C000
R03122	C00973	C000	C01935	C000
R03125	C00974	C000	C02906	C000
R03129	C00976	C000	C01768	C000
R03132	C00979	C000	C05824	C000
R03133	C00371	C00979	C01513	C00033
R03139	C00986	C000	C05665	C000
R03145	C00022	C000	C00033	C000
R03164	C01020	C000	C04226	C000
R03166	C01024	C000	C05766	C000
R03167	C00051	C000	C00127	C000
R03180	C03078	C000	C01035	C000
R03188	C03409	C000	C01044	C000
R03201	C01054	C000	C06085	C000
R03204	C01059	C000	C01596	C000
R03230	C01091	C000	C01626	C000
R03240	C01113	C000	C01097	C000
R03249	C03564	C000	C01110	C000
R03251	C01249	C000	C01111	C000
R03253	C01111	C000	C05641	C000
R03256	C05396	C000	C01113	C000
R03264	C01126	C000	C03461	C000
R03265	C01126	C000	C03220	C000
R03270	C05125	C15972	C16255	C00068	R03283	C01149	C000	C01181	C000
R03284	C01259	C01149	C00037	C000
R03289	C01155	C000	C03897	C000
R03290	C01877	C000	C01157	C000
R03292	C01877	C000	C01157	C000
R03315	C02067	C000	C01168	C000
R03316	C15972	C05381	C16254	C00068
R03323	C01175	C000	C02887	C000
R03325	C01176	C000	C04518	C000
R03329	C01176	C000	C05497	C000
R03330	C04062	C000	C01177	C000
R03332	C01194	C000	C01177	C000
R03347	C05841	C000	C01185	C000
R03360	C01194	C000	C03819	C000
R03365	C01197	C000	C04366	C000
R03367	C01197	C000	C06224	C000
R03370	C04088	C000	C01203	C000
R03371	C01204	C000	C04563	C000
R03372	C01204	C000	C04579	C000
R03373	C04045	C000	C01207	C000
R03374	C01207	C000	C01850	C000
R03376	C02188	C000	C01211	C000
R03378	C01211	C000	C03366	C000
R03380	C01211	C000	C04487	C000
R03381	C06002	C000	C01213	C000
R03385	C01270	C000	C01215	C000
R03386	C01270	C000	C01215	C000
R03391	C01219	C000	C04297	C000
R03392	C01219	C000	C04297	C000
R03396	C01222	C000	C02977	C000
R03398	C01222	C000	C02977	C000
R03404	C04555	C000	C01227	C000
R03405	C01227	C000	C04555	C000
R03406	C01227	C000	C04295	C000
R03407	C01227	C000	C04295	C000
R03415	C01233	C000	C04635	C000
R03416	C04438	C000	C01233	C000
R03417	C05973	C000	C01233	C000
R03418	C00492	C000	C01613	C000
R03428	C01243	C000	C01272	C000
R03434	C01272	C000	C01245	C000
R03439	C01717	C000	C01249	C000
R03440	C01717	C000	C01249	C000
R03451	C03793	C000	C01259	C000
R03452	C04271	C000	C01263	C000
R03456	C01265	C000	C04444	C000
R03461	C04604	C000	C01270	C000
R03468	C03692	C000	C04872	C000
R03522	C00051	C01322	C02320	C000
R03526	C00029	C000	C01798	C000
R03531	C01345	C000	C06196	C000
R03534	C00026	C000	C02630	C000
R03535	C05985	C000	C00804	C000
R03537	C02353	C000	C01367	C000
R03538	C02355	C000	C01368	C000
R03542	C05714	C000	C01401	C000
R03549	C01424	C000	C03671	C000
R03551	C01424	C000	C05616	C000
R03554	C01512	C000	C01433	C000
R03571	C01477	C000	C01470	C000
R03574	C01477	C000	C04608	C000
R03580	C01494	C000	C01752	C000
R03587	C01514	C000	C04293	C000
R03588	C01514	C000	C03951	C000
R03589	C01514	C000	C03515	C000
R03596	C01528	C000	C05684	C000
R03600	C01528	C000	C05684	C000
R03601	C00979	C01528	C05688	C00033
R03604	C01533	C000	C02325	C000
R03605	C02325	C000	C01533	C000
R03625	C02659	C000	C01594	C000
R03627	C01595	C000	C04056	C000
R03628	C01598	C000	C05642	C000
R03629	C01598	C000	C05643	C000
R03634	C01613	C00124	C00492	C000
R03635	C01613	C000	C05404	C000
R03646	C00062	C000	C02163	C000
R03647	C00049	C000	C06113	C000
R03648	C00152	C000	C03402	C000
R03650	C00097	C000	C03125	C000
R03654	C00037	C000	C02412	C000
R03655	C00135	C000	C02988	C000
R03656	C00407	C000	C03127	C000
R03657	C00123	C000	C02047	C000
R03658	C00047	C000	C01931	C000
R03659	C00073	C000	C02430	C000
R03660	C00079	C000	C03511	C000
R03661	C00148	C000	C02702	C000
R03662	C00065	C000	C02553	C000
R03663	C00188	C000	C02992	C000
R03664	C00078	C000	C03512	C000
R03665	C00183	C000	C02554	C000
R03683	C01708	C14819	C00500	C000
R03695	C06028	C000	C01732	C000
R03703	C02074	C000	C01761	C000
R03706	C01768	C000	C05392	C000
R03707	C01769	C000	C03046	C000
R03713	C01780	C000	C05473	C000
R03721	C01795	C000	C05315	C000
R03740	C01860	C000	C06080	C000
R03749	C03740	C00151	C01879	C000
R03755	C01885	C000	C00641	C000
R03756	C01885	C000	C00641	C000
R03759	C01888	C000	C03194	C000
R03784	C01953	C000	C05485	C000
R03798	C02004	C000	C06079	C000
R03801	C02013	C000	C06219	C000
R03802	C06218	C000	C02013	C000
R03806	C06095	C000	C02034	C000
R03807	C02034	C000	C02035	C000
R03809	C02035	C000	C06096	C000
R03814	C02050	C000	C03035	C000
R03815	C02972	C000	C02051	C000
R03836	C02110	C000	C05917	C000
R03842	C02915	C000	C02134	C000
R03848	C02140	C000	C05490	C000
R03849	C05498	C000	C02140	C000
R03866	C02165	C000	C04853	C000
R03871	C06002	C000	C02170	C000
R03872	C06002	C000	C02170	C000
R03873	C02298	C000	C02172	C000
R03875	C02188	C000	C05544	C000
R03887	C02220	C000	C03453	C000
R03903	C02265	C000	C05620	C000
R03908	C02930	C000	C02295	C000
R03909	C03620	C000	C00060	C000
R03915	C00051	C000	C00127	C000
R03916	C02320	C00025	C05729	C000
R03917	C00129	C000	C02321	C000
R03927	C05944	C000	C00864	C000
R03929	C02354	C000	C05822	C000
R03935	C05340	C000	C00099	C000
R03943	C02442	C000	C06199	C000
R03951	C02463	C000	C05777	C000
R03962	C02495	C000	C03567	C000
R03970	C02512	C000	C05711	C000
R03971	C05670	C000	C06114	C000
R03975	C05466	C00037	C02528	C000
R03977	C05465	C02528	C00245	C000
R03980	C02538	C000	C00468	C000
R03994	C01746	C000	C03882	C000
R03995	C06033	C000	C02612	C000
R04005	C02646	C000	C05855	C000
R04006	C05855	C000	C02646	C000
R04012	C02671	C00819	C03933	C000
R04013	C04578	C000	C02673	C000
R04014	C05223	C000	C02679	C000
R04018	C06128	C000	C02686	C000
R04019	C06126	C000	C02686	C000
R04020	C02938	C000	C02693	C000
R04026	C06195	C000	C02718	C000
R04034	C02737	C000	C05974	C000
R04040	C02759	C000	C04435	C000
R04065	C05130	C000	C02835	C000
R04066	C02835	C000	C05133	C000
R04068	C02835	C000	C04437	C000
R04076	C00247	C000	C02888	C000
R04077	C04118	C000	C02890	C000
R04093	C02937	C000	C02938	C000
R04094	C05837	C000	C02938	C000
R04111	C00208	C000	C02995	C000
R04126	C02773	C000	C03968	C000
R04171	C03227	C000	C05645	C000
R04172	C03227	C000	C05636	C000
R04174	C05548	C000	C03239	C000
R04205	C02621	C000	C04170	C000
R04212	C03402	C000	C06113	C000
R04217	C03415	C000	C05932	C000
R04221	C03440	C000	C04282	C000
R04242	C03541	C000	C00101	C000
R04248	C03557	C000	C00189	C000
R04249	C03557	C000	C05678	C000
R04250	C03557	C000	C05679	C000
R04256	C05952	C000	C03577	C000
R04268	C04258	C000	C00058	C000
R04269	C03618	C00026	C06030	C000
R04282	C03680	C000	C16674	C000
R04283	C03680	C000	C05572	C000
R04304	C03765	C000	C06044	C000
R04306	C04353	C000	C00650	C000
R04309	C03772	C000	C04373	C000
R04310	C03772	C000	C04373	C000
R04313	C05546	C000	C03793	C000
R04352	C04373	C000	C11136	C000
R04353	C05299	C000	C11132	C000
R04354	C05302	C000	C11131	C000
R04363	C03820	C000	C04361	C000
R04364	C03972	C000	C05539	C000
R04391	C04079	C000	C04352	C000
R04393	C00243	C000	C05396	C000
R04394	C01451	C000	C06188	C000
R04397	C04690	C000	C04106	C000
R04446	C04282	C000	C05941	C000
R04447	C04282	C000	C05942	C000
R04458	C04332	C00472	C00530	C05995
R04467	C05539	C000	C04390	C000
R04470	C06037	C000	C03692	C000
R04471	C03692	C000	C05401	C000
R04473	C04315	C000	C03692	C000
R04479	C04437	C000	C05131	C000
R04480	C04438	C000	C00350	C000
R04504	C04549	C000	C05981	C000
R04513	C05981	C000	C04637	C000
R04517	C04742	C000	C04577	C000
R04518	C04742	C000	C04577	C000
R04519	C05898	C000	C04574	C000
R04524	C06050	C000	C04604	C000
R04545	C04637	C000	C05981	C000
R04570	C04773	C000	C04690	C000
R04578	C04718	C000	C06066	C000
R04593	C06052	C000	C04773	C000
R04598	C04796	C000	C06047	C000
R04599	C04796	C000	C06047	C000
R04600	C04797	C000	C06048	C000
R04601	C04797	C000	C06048	C000
R04618	C04858	C000	C05622	C000
R04621	C05925	C000	C04874	C000
R04622	C04874	C000	C05926	C000
R04637	C04895	C000	C05924	C000
R04638	C04895	C000	C05925	C000
R04674	C05127	C000	C05827	C000
R04675	C05138	C000	C05487	C000
R04676	C05499	C05138	C02373	C000
R04683	C05141	C000	C05504	C000
R04694	C05243	C05176	C05177	C000
R04703	C05191	C000	C06162	C000
R04706	C05194	C000	C06327	C000
R04731	C05239	C000	C06195	C000
R04758	C05284	C000	C05285	C000
R04762	C05298	C000	C05299	C000
R04764	C05301	C000	C05302	C000
R04770	C05335	C000	C05703	C000
R04771	C05335	C000	C05691	C000
R04772	C05335	C000	C05690	C000
R04773	C05335	C000	C05336	C000
R04776	C05338	C000	C05595	C000
R04777	C05338	C000	C05596	C000
R04785	C05422	C000	C04575	C000
R04801	C05431	C000	C05434	C000
R04808	C05446	C000	C05468	C000
R04829	C05469	C000	C05470	C000
R04830	C05469	C000	C05470	C000
R04831	C05470	C000	C05481	C000
R04832	C05471	C000	C05472	C000
R04833	C05471	C000	C05472	C000
R04834	C05472	C000	C05482	C000
R04835	C05473	C000	C05474	C000
R04836	C05473	C000	C05474	C000
R04837	C05475	C000	C05476	C000
R04838	C05475	C000	C05476	C000
R04840	C05476	C000	C05478	C000
R04842	C05477	C000	C05478	C000
R04843	C05477	C000	C05478	C000
R04844	C05478	C000	C05483	C000
R04849	C05487	C000	C05488	C000
R04850	C05487	C000	C05489	C000
R04852	C05497	C000	C05498	C000
R04853	C05500	C000	C05499	C000
R04856	C06125	C000	C02686	C000
R04857	C05515	C000	C05516	C000
R04863	C05560	C000	C05535	C000
R04864	C05973	C000	C00350	C000
R04866	C05544	C000	C05545	C000
R04867	C05545	C000	C05546	C000
R04874	C03277	C000	C05130	C000
R04875	C05565	C000	C05829	C000
R04876	C03277	C000	C05568	C000
R04877	C05570	C000	C05571	C000
R04878	C05575	C000	C05570	C000
R04901	C05631	C000	C05907	C000
R04905	C05635	C000	C05660	C000
R04906	C05635	C000	C05832	C000
R04907	C05636	C000	C05637	C000
R04908	C05638	C000	C05639	C000
R04909	C05651	C000	C05638	C000
R04910	C05641	C000	C05656	C000
R04911	C05648	C000	C05651	C000
R04913	C05651	C000	C05652	C000
R04916	C05654	C000	C05655	C000
R04922	C05674	C000	C05676	C000
R04924	C05678	C000	C05677	C000
R04925	C05679	C000	C05680	C000
R04927	C05684	C000	C05686	C000
R04930	C05699	C000	C05688	C000
R04931	C05688	C000	C05689	C000
R04935	C05689	C000	C05695	C000
R04936	C05692	C000	C05698	C000
R04939	C05691	C000	C05692	C000
R04941	C05699	C000	C05698	C000
R04942	C05698	C000	C05699	C000
R04944	C05688	C000	C05699	C000
R04945	C05688	C000	C05699	C000
R04946	C05688	C000	C05699	C000
R04950	C05726	C00024	C05727	C000
R04951	C05729	C00037	C05726	C000
R04971	C05766	C000	C05767	C000
R04972	C05766	C000	C05768	C000
R04973	C05768	C000	C05769	C000
R04977	C00032	C000	C05782	C000
R04978	C05912	C000	C05786	C000
R04979	C05787	C000	C05791	C000
R04996	C05827	C000	C05828	C000
R05001	C05852	C000	C06207	C000
R05032	C05897	C00043	C05898	C000
R05040	C05913	C000	C05786	C000
R05041	C05914	C000	C05915	C000
R05049	C05932	C000	C05931	C000
R05051	C05938	C000	C05947	C000
R05062	C05986	C000	C05985	C000
R05063	C00024	C000	C05994	C000
R05072	C00320	C00094	C00283	C000
R05083	C06044	C000	C06046	C000
R05086	C06055	C000	C06056	C000
R05119	C06145	C000	C06144	C000
R05120	C06145	C000	C06144	C000
R05121	C06146	C000	C06145	C000
R05122	C06148	C000	C06149	C000
R05132	C06186	C000	C06187	C000
R05133	C06187	C000	C01172	C000
R05134	C06188	C000	C01172	C000
R05135	C06194	C000	C06193	C000
R05141	C06216	C000	C06217	C000
R05142	C06217	C000	C06218	C000
R05168	C06376	C000	C06377	C000
R05191	C00617	C000	C00714	C000
R05199	C00140	C000	C00357	C000
R05210	C05243	C06161	C06512	C000
R05213	C06517	C000	C06518	C000
R05215	C05243	C000	C06511	C000
R05216	C06516	C06516	C05178	C000
R05228	C06564	C000	C03112	C000
R05320	C00245	C00094	C06735	C000
R05323	C04443	C000	C01265	C000
R05345	C02094	C000	C08592	C000
R05346	C06604	C000	C06605	C000
R05381	C06772	C00084	C00189	C000
R05382	C06771	C00084	C06772	C000
R05454	C06986	C000	C02730	C000
R05455	C03160	C000	C06986	C000
R05458	C06627	C000	C02811	C000
R05461	C03206	C000	C06624	C000
R05485	C06605	C06607	C02372	C000
R05486	C06607	C000	C06608	C000
R05512	C00103	C000	C06592	C000
R05534	C06989	C000	C11352	C000
R05535	C11352	C000	C06990	C000
R05536	C11352	C000	C01407	C000
R05549	C05404	C00124	C05402	C000
R05553	C11355	C000	C00568	C000
R05570	C01697	C000	C06311	C000
R05571	C06311	C000	C01097	C000
R05577	C00049	C000	C02984	C000
R05626	C17558	C000	C17556	C000
R05627	C04574	C000	C17556	C000
R05687	C11907	C000	C07277	C000
R05700	C02666	C000	C01494	C000
R05701	C02666	C000	C01494	C000
R05704	C00037	C000	C01326	C000
R05705	C00061	C000	C01847	C000
R05706	C00061	C000	C01847	C000
R05708	C04083	C07330	C00147	C000
R05718	C01595	C000	C07338	C000
R05740	C01595	C000	C07289	C000
R05749	C01852	C03758	C07307	C000
R05759	C08491	C000	C11512	C000
R05768	C00096	C000	C11516	C000
R05775	C00029	C000	C11521	C000
R05790	C11516	C000	C11544	C000
R05794	C00269	C000	C00157	C000
R05800	C01245	C000	C11555	C000
R05801	C11555	C000	C01284	C000
R05802	C04549	C000	C11556	C000
R05803	C11557	C000	C04637	C000
R05817	C00500	C000	C05786	C000
R05818	C00500	C000	C11630	C000
R05819	C11630	C000	C05912	C000
R05820	C00794	C000	C01096	C000
R05831	C00379	C000	C00312	C000
R05834	C01957	C000	C01852	C000
R05841	C00582	C000	C05598	C000
R05855	C09244	C000	C11643	C000
R05856	C11675	C000	C04578	C000
R05857	C02673	C000	C01091	C000
R05867	C11676	C000	C11677	C000
R05871	C11642	C000	C11677	C000
R05885	C11643	C000	C11675	C000
R05887	C07307	C000	C11813	C000
R05888	C11813	C000	C09330	C000
R05889	C07304	C000	C11814	C000
R05890	C11814	C000	C11815	C000
R05894	C11816	C000	C09248	C000
R05895	C11816	C000	C11817	C000
R05896	C11817	C000	C09328	C000
R05897	C11816	C000	C09337	C000
R05898	C01512	C000	C11672	C000
R05899	C11672	C000	C11673	C000
R05924	C00350	C00141	C00165	C00151
R06117	C11409	C000	C11383	C000
R06119	C06099	C000	C11409	C000
R06194	C05915	C000	C05916	C000
R06195	C06090	C000	C06091	C000
R06196	C06090	C000	C06092	C000
R06254	C05790	C000	C05794	C000
R06255	C05789	C000	C05793	C000
R06256	C05791	C000	C05790	C000
R06257	C05790	C000	C05789	C000
R06287	C11832	C000	C11850	C000
R06288	C11850	C000	C05306	C000
R06296	C11875	C000	C11876	C000
R06307	C11895	C000	C11896	C000
R06309	C11896	C000	C11898	C000
R06319	C11898	C000	C11899	C000
R06328	C06093	C000	C11905	C000
R06329	C11857	C000	C06094	C000
R06330	C11860	C000	C06095	C000
R06331	C11861	C000	C02034	C000
R06337	C11863	C000	C11865	C000
R06338	C11864	C000	C11868	C000
R06339	C11853	C000	C11858	C000
R06340	C11905	C000	C06094	C000
R06341	C06093	C000	C11853	C000
R06342	C11868	C000	C11869	C000
R06343	C11865	C000	C11854	C000
R06344	C06096	C000	C11855	C000
R06345	C03579	C000	C11870	C000
R06346	C02035	C000	C11871	C000
R06347	C11871	C000	C01699	C000
R06349	C11863	C000	C11866	C000
R06350	C11866	C000	C11867	C000
R06372	C11383	C000	C11412	C000
R06373	C01767	C000	C11398	C000
R06374	C11395	C000	C01767	C000
R06375	C11408	C000	C11383	C000
R06376	C11396	C000	C11398	C000
R06377	C11411	C000	C11412	C000
R06378	C11397	C000	C11398	C000
R06382	C11399	C000	C11401	C000
R06383	C11413	C000	C11415	C000
R06384	C11400	C000	C11401	C000
R06385	C11416	C000	C11415	C000
R06386	C11398	C000	C11402	C000
R06387	C11412	C000	C11414	C000
R06388	C11401	C000	C11403	C000
R06389	C11415	C000	C11418	C000
R06390	C11402	C000	C11404	C000
R06391	C11403	C000	C11406	C000
R06392	C11414	C000	C11417	C000
R06393	C11418	C000	C11420	C000
R06394	C11404	C000	C11405	C000
R06395	C11417	C000	C11419	C000
R06397	C11419	C000	C11421	C000
R06406	C09880	C000	C02759	C000
R06407	C04435	C000	C11944	C000
R06408	C11942	C000	C11943	C000
R06409	C11944	C000	C11946	C000
R06410	C11943	C000	C11945	C000
R06411	C11946	C000	C11947	C000
R06412	C11945	C000	C11947	C000
R06413	C11947	C000	C11948	C000
R06414	C11948	C000	C11949	C000
R06415	C11949	C000	C11950	C000
R06420	C09893	C000	C11952	C000
R06422	C11393	C000	C09844	C000
R06423	C11908	C000	C11925	C000
R06424	C11907	C000	C11908	C000
R06426	C11909	C000	C11910	C000
R06427	C11910	C000	C11911	C000
R06429	C11930	C000	C11928	C000
R06430	C11930	C000	C11922	C000
R06432	C11920	C000	C11921	C000
R06433	C11928	C000	C11927	C000
R06434	C11927	C000	C11920	C000
R06435	C11927	C000	C11915	C000
R06436	C11915	C000	C11916	C000
R06437	C11907	C000	C11926	C000
R06438	C11926	C000	C11912	C000
R06439	C11925	C000	C11933	C000
R06440	C11930	C000	C11931	C000
R06441	C11931	C000	C11932	C000
R06443	C11930	C000	C11918	C000
R06458	C02557	C00083	C11993	C000
R06460	C11993	C11911	C11994	C000
R06462	C11994	C000	C11995	C000
R06463	C11994	C000	C11996	C000
R06465	C11969	C000	C11970	C000
R06470	C11961	C000	C11962	C000
R06472	C11970	C000	C11971	C000
R06474	C11954	C000	C11955	C000
R06475	C11962	C000	C11963	C000
R06476	C11971	C000	C11972	C000
R06478	C11955	C000	C11956	C000
R06479	C11963	C000	C11964	C000
R06480	C01033	C02557	C00083	C11969
R06482	C00630	C02557	C00083	C11953
R06483	C00630	C02557	C00083	C11961
R06484	C11971	C11921	C11973	C000
R06485	C11973	C11921	C11975	C000
R06486	C11972	C11921	C11974	C000
R06487	C11974	C11921	C11976	C000
R06488	C11979	C11921	C11981	C000
R06489	C11981	C11921	C11983	C000
R06492	C11955	C11921	C11957	C000
R06493	C11957	C11921	C11959	C000
R06494	C11956	C11921	C11958	C000
R06495	C11958	C11921	C11960	C000
R06496	C11963	C11921	C11965	C000
R06497	C11965	C11921	C11967	C000
R06498	C11964	C11921	C11966	C000
R06499	C11966	C11921	C11968	C000
R06520	C01120	C000	C00836	C000
R06521	C06124	C000	C00319	C000
R06522	C02960	C000	C00195	C000
R06530	C12147	C000	C04122	C000
R06531	C00188	C000	C12147	C000
R06535	C05905	C000	C08604	C000
R06536	C05908	C000	C12138	C000
R06539	C02906	C000	C10107	C000
R06544	C08604	C000	C12095	C000
R06545	C08639	C000	C12096	C000
R06546	C08604	C000	C08639	C000
R06547	C12095	C000	C12096	C000
R06548	C08604	C000	C12141	C000
R06549	C12138	C000	C12139	C000
R06550	C12138	C000	C12140	C000
R06551	C05911	C000	C10192	C000
R06559	C01477	C000	C10192	C000
R06561	C00814	C000	C12135	C000
R06597	C12176	C000	C12246	C000
R06606	C10208	C000	C02495	C000
R06607	C06563	C000	C12134	C000
R06610	C00509	C000	C12124	C000
R06614	C02512	C000	C05670	C000
R06617	C11864	C000	C11867	C000
R06618	C11867	C000	C01699	C000
R06635	C00024	C00083	C12348	C000
R06636	C00100	C00083	C12349	C000
R06637	C00136	C00083	C12350	C000
R06638	C12348	C000	C12357	C000
R06639	C12349	C000	C12358	C000
R06640	C12350	C000	C12359	C000
R06643	C00083	C000	C12354	C000
R06644	C00100	C00083	C12355	C000
R06645	C00136	C00083	C12356	C000
R06646	C12354	C000	C12363	C000
R06647	C12355	C000	C12364	C000
R06648	C12356	C000	C12365	C000
R06650	C12396	C000	C12397	C000
R06651	C12397	C000	C12398	C000
R06652	C12398	C000	C12400	C000
R06653	C12397	C000	C12399	C000
R06654	C12399	C000	C12400	C000
R06655	C12400	C000	C12401	C000
R06656	C12396	C000	C12402	C000
R06657	C12396	C000	C12403	C000
R06661	C12404	C000	C12407	C000
R06662	C12407	C000	C12409	C000
R06678	C12415	C000	C12418	C000
R06698	C12436	C000	C12437	C000
R06705	C12366	C000	C12372	C000
R06706	C12367	C000	C12373	C000
R06707	C12367	C000	C12374	C000
R06709	C12368	C000	C12375	C000
R06710	C12368	C000	C12376	C000
R06711	C12369	C000	C12377	C000
R06712	C12369	C000	C12379	C000
R06713	C12369	C000	C12378	C000
R06714	C12371	C000	C12380	C000
R06723	C12438	C000	C12451	C000
R06731	C12449	C000	C12450	C000
R06734	C00783	C000	C02066	C000
R06735	C00729	C000	C12452	C000
R06736	C02066	C000	C12453	C000
R06737	C02066	C000	C10850	C000
R06738	C00745	C000	C06524	C000
R06743	C06180	C000	C12454	C000
R06750	C03319	C000	C12481	C000
R06790	C07086	C000	C00642	C000
R06791	C07086	C000	C05593	C000
R06792	C01477	C000	C12631	C000
R06794	C06563	C000	C10521	C000
R06795	C00814	C000	C05376	C000
R06796	C05376	C000	C12625	C000
R06797	C05623	C000	C12638	C000
R06799	C12640	C000	C12641	C000
R06800	C12641	C000	C12647	C000
R06801	C12137	C000	C12642	C000
R06802	C12137	C000	C12644	C000
R06803	C12644	C000	C12645	C000
R06804	C12249	C000	C12634	C000
R06805	C12634	C000	C12635	C000
R06807	C05903	C000	C10098	C000
R06808	C05903	C000	C12626	C000
R06809	C01156	C000	C03898	C000
R06815	C10107	C000	C12633	C000
R06816	C12633	C000	C11620	C000
R06817	C08604	C000	C12643	C000
R06818	C08604	C000	C08620	C000
R06819	C08620	C000	C12646	C000
R06820	C09099	C000	C09789	C000
R06822	C01477	C000	C01460	C000
R06827	C03515	C000	C12632	C000
R06828	C12632	C000	C04900	C000
R06836	C01151	C000	C00119	C000	R06868	C01210	C000	C13482	C000
R06869	C13482	C000	C00588	C000
R06870	C00346	C000	C00189	C000
R06872	C00093	C00040	C03974	C000
R06875	C11554	C000	C01277	C000
R06897	C05600	C000	C06201	C000
R06951	C13433	C000	C13431	C000
R06955	C13453	C000	C13454	C000
R06956	C13454	C000	C06082	C000
R06958	C13455	C000	C13456	C000
R06959	C13456	C000	C06082	C000
R06980	C00593	C000	C14179	C000
R07000	C00829	C000	C14786	C000
R07001	C00829	C000	C14787	C000
R07002	C14786	C000	C14791	C000
R07003	C14787	C000	C14793	C000
R07004	C14787	C000	C14792	C000
R07005	C14791	C000	C14796	C000
R07006	C14793	C000	C14797	C000
R07007	C14793	C000	C14799	C000
R07008	C14792	C000	C14798	C000
R07009	C14786	C000	C11714	C000
R07010	C14787	C000	C11714	C000
R07011	C14786	C000	C11713	C000
R07012	C14787	C000	C11713	C000
R07013	C14786	C000	C06205	C000
R07014	C14787	C000	C06205	C000
R07015	C06205	C000	C03012	C000
R07016	C06205	C000	C14784	C000
R07017	C03012	C000	C14783	C000
R07018	C11714	C000	C14785	C000
R07019	C14785	C000	C02617	C000
R07020	C11713	C000	C03012	C000
R07021	C14040	C000	C14802	C000
R07022	C14040	C000	C14800	C000
R07023	C14802	C000	C14803	C000
R07024	C14802	C000	C14804	C000
R07025	C14800	C000	C14805	C000
R07026	C14800	C000	C14806	C000
R07027	C14800	C000	C14801	C000
R07028	C14040	C000	C14788	C000
R07029	C14788	C000	C14789	C000
R07030	C14789	C000	C14790	C000
R07031	C14815	C000	C06314	C000
R07032	C14815	C000	C06315	C000
R07034	C05356	C000	C04805	C000
R07035	C05966	C000	C04742	C000
R07036	C14808	C000	C14809	C000
R07037	C14810	C000	C14811	C000
R07039	C05965	C000	C14808	C000
R07040	C05965	C000	C14810	C000
R07047	C00219	C000	C14820	C000
R07049	C00219	C000	C14821	C000
R07054	C00219	C000	C14778	C000
R07058	C14762	C000	C14765	C000
R07061	C01595	C000	C14831	C000
R07062	C14831	C000	C07354	C000
R07066	C11036	C000	C14839	C000
R07067	C05958	C000	C14717	C000
R07068	C11036	C000	C14840	C000
R07069	C14839	C000	C14847	C000
R07070	C14840	C000	C14848	C000
R07071	C14839	C000	C14844	C000
R07072	C14840	C000	C14842	C000
R07073	C14839	C000	C14453	C000
R07074	C14840	C000	C14841	C000
R07075	C14453	C000	C14845	C000
R07076	C14845	C000	C14843	C000
R07077	C14843	C000	C14846	C000
R07078	C14844	C000	C14843	C000
R07079	C07535	C000	C14849	C000
R07080	C07535	C000	C14850	C000
R07081	C07535	C000	C14851	C000
R07082	C14850	C000	C14852	C000
R07083	C14851	C000	C14855	C000
R07084	C14852	C000	C14856	C000
R07085	C14852	C000	C14853	C000
R07086	C14849	C000	C14556	C000
R07087	C14556	C000	C14854	C000
R07088	C14039	C000	C14858	C000
R07089	C14039	C000	C14857	C000
R07090	C14039	C000	C14859	C000
R07091	C14858	C000	C14861	C000
R07092	C14857	C000	C14865	C000
R07093	C14859	C000	C14864	C000
R07094	C14865	C000	C14863	C000
R07095	C14858	C000	C14860	C000
R07096	C14859	C000	C06755	C000
R07097	C14865	C000	C14862	C000
R07098	C06790	C000	C11148	C000
R07099	C06790	C000	C14866	C000
R07102	C11148	C000	C14867	C000
R07103	C14867	C000	C11149	C000
R07104	C06899	C000	C11150	C000
R07107	C07490	C000	C11150	C000
R07112	C11088	C000	C14870	C000
R07113	C11088	C000	C14874	C000
R07114	C14871	C000	C14872	C000
R07115	C14871	C000	C14873	C000
R07116	C14870	C000	C14871	C000
R07117	C14874	C000	C14875	C000
R07118	C14875	C000	C14876	C000
R07119	C14874	C000	C14877	C000
R07120	C14871	C000	C14875	C000
R07121	C14826	C000	C14829	C000
R07122	C14825	C000	C14828	C000
R07123	C11150	C000	C11149	C000
R07124	C14863	C000	C14862	C000
R07125	C14899	C000	C03291	C000
R07127	C00618	C000	C14899	C000
R07160	C00141	C000	C00630	C000
R07163	C00473	C000	C15492	C000
R07169	C00757	C000	C11818	C000
R07195	C15509	C000	C10422	C000
R07196	C15509	C000	C15511	C000
R07197	C15510	C000	C01701	C000
R07202	C06082	C000	C15514	C000
R07207	C00187	C000	C13550	C000
R07208	C13550	C000	C15518	C000
R07209	C15519	C000	C15520	C000
R07212	C00082	C000	C00355	C000
R07218	C00187	C000	C15519	C000
R07221	C01020	C000	C15523	C000
R07222	C00582	C000	C15524	C000
R07235	C03226	C000	C01967	C000
R07241	C05315	C000	C15530	C000
R07245	C00437	C00169	C15532	C000
R07260	C00029	C15545	C15546	C000
R07268	C05774	C000	C06508	C000
R07271	C01263	C000	C15509	C000
R07272	C01263	C000	C15510	C000
R07274	C01005	C000	C00097	C000
R07294	C15524	C000	C02137	C000
R07307	C00458	C000	C00365	C000
R07320	C08614	C000	C08585	C000
R07321	C08579	C000	C08584	C000
R07322	C00751	C000	C06310	C000
R07372	C15610	C000	C06341	C000
R07373	C06176	C000	C15612	C000
R07380	C04635	C000	C15645	C000
R07382	C15646	C000	C15647	C000
R07385	C04756	C000	C15647	C000
R07386	C04756	C000	C00958	C000
R07388	C04635	C000	C15646	C000
R07389	C03201	C000	C05212	C000
R07395	C15650	C000	C15606	C000
R07399	C00024	C00022	C02612	C000
R07400	C00916	C000	C04712	C000
R07401	C04712	C000	C15666	C000
R07402	C15666	C000	C07756	C000
R07409	C00114	C000	C00576	C000
R07426	C15770	C000	C15772	C000
R07441	C05610	C000	C00482	C000
R07442	C05610	C000	C00482	C000
R07452	C15785	C000	C15796	C000
R07453	C15786	C000	C15797	C000
R07455	C15799	C000	C15791	C000
R07457	C15800	C000	C15792	C000
R07458	C15801	C000	C15793	C000
R07460	C15811	C00097	C15812	C000
R07463	C00037	C000	C15809	C000
R07465	C00082	C15809	C15815	C04327
R07516	C05435	C000	C15859	C000
R07517	C15859	C000	C15860	C000
R07519	C05432	C000	C15870	C000
R07520	C15870	C000	C15874	C000
R07521	C15874	C000	C15877	C000
R07522	C15877	C000	C15878	C000
R07523	C15878	C000	C15879	C000
R07524	C15879	C000	C15881	C000
R07525	C15881	C000	C15884	C000
R07526	C15884	C000	C15885	C000
R07527	C15870	C000	C15886	C000
R07528	C15886	C000	C15887	C000
R07529	C15887	C000	C15888	C000
R07532	C05431	C000	C15892	C000
R07533	C15892	C000	C15895	C000
R07534	C15892	C000	C15898	C000
R07535	C15898	C000	C15900	C000
R07536	C15900	C000	C15902	C000
R07537	C15900	C000	C15903	C000
R07538	C15902	C000	C15905	C000
R07539	C15903	C000	C15905	C000
R07541	C05435	C000	C15908	C000
R07543	C15908	C000	C15911	C000
R07544	C15911	C000	C15914	C000
R07545	C15914	C000	C15917	C000
R07546	C15859	C000	C15861	C000
R07547	C15861	C000	C15864	C000
R07554	C15935	C000	C15937	C000
R07555	C05435	C000	C15940	C000
R07556	C15940	C000	C15941	C000
R07557	C15941	C000	C15942	C000
R07561	C08592	C000	C15965	C000
R07562	C08592	C000	C15966	C000
R07563	C08592	C000	C08583	C000
R07564	C08591	C000	C15965	C000
R07565	C08591	C000	C15966	C000
R07566	C15965	C000	C15967	C000
R07567	C15966	C000	C15967	C000
R07568	C08583	C000	C15967	C000
R07569	C15965	C000	C15968	C000
R07570	C15966	C000	C15968	C000
R07571	C06098	C000	C15968	C000
R07572	C15967	C000	C08580	C000
R07573	C15968	C000	C08580	C000
R07574	C06098	C000	C15969	C000
R07577	C09707	C000	C15971	C000
R07578	C08591	C000	C15982	C000
R07579	C15982	C000	C15983	C000
R07580	C06098	C000	C15983	C000
R07581	C15983	C000	C15984	C000
R07629	C15607	C00086	C00383	C000
R07630	C00448	C000	C16028	C000
R07633	C16069	C11481	C00022	C000
R07634	C00506	C11481	C00022	C000
R07646	C00047	C000	C16140	C000
R07648	C00448	C000	C16142	C000
R07652	C00448	C000	C16144	C000
R07653	C16144	C000	C16145	C000
R07654	C16145	C000	C16146	C000
R07655	C16146	C000	C16147	C000
R07656	C16147	C000	C16148	C000
R07658	C00167	C000	C16155	C000
R07659	C16155	C000	C16153	C000
R07660	C16153	C000	C16154	C000
R07661	C16154	C000	C16156	C000
R07671	C00072	C000	C16186	C000
R07677	C16186	C000	C14899	C000
R07679	C00072	C000	C05422	C000
R07680	C15930	C000	C01115	C000
R07682	C16193	C000	C16196	C000
R07693	C16210	C000	C16211	C000
R07694	C16204	C000	C16208	C000
R07698	C16201	C000	C03012	C000
R07699	C16202	C000	C03012	C000
R07702	C16204	C000	C16209	C000
R07709	C00805	C000	C00628	C000
R07710	C00805	C000	C00628	C000
R07712	C09762	C000	C12123	C000
R07714	C12123	C000	C15567	C000
R07718	C14536	C000	C16195	C000
R07719	C16195	C000	C16197	C000
R07720	C10208	C000	C10216	C000
R07721	C10216	C000	C16191	C000
R07722	C15567	C000	C16190	C000
R07723	C16190	C000	C00858	C000
R07724	C10208	C000	C12125	C000
R07728	C03567	C000	C04271	C000
R07729	C00858	C000	C10509	C000
R07731	C10509	C000	C16222	C000
R07732	C16222	C000	C10509	C000
R07733	C10509	C000	C00858	C000
R07739	C10503	C000	C16225	C000
R07740	C10503	C000	C16223	C000
R07741	C16223	C000	C16224	C000
R07742	C16224	C000	C16223	C000
R07743	C16223	C000	C10503	C000
R07751	C16226	C000	C16228	C000
R07752	C16228	C000	C10502	C000
R07753	C10502	C000	C10538	C000
R07754	C10538	C000	C16231	C000
R07755	C16231	C000	C10538	C000
R07756	C10538	C000	C10502	C000
R07757	C09126	C000	C16192	C000
R07758	C00154	C000	C16216	C000
R07759	C16216	C000	C00080	C16217
R07760	C16217	C000	C16218	C000
R07761	C16218	C00080	C00412	C000
R07776	C00814	C000	C10520	C000
R07786	C15795	C000	C16252	C000
R07789	C16252	C000	C16253	C000
R07790	C16253	C000	C15800	C000
R07792	C16251	C000	C15801	C000
R07796	C05607	C000	C16257	C000
R07830	C00448	C000	C16269	C000
R07834	C15870	C000	C16270	C000
R07841	C06098	C000	C16282	C000
R07842	C16282	C000	C16284	C000
R07843	C16270	C000	C16271	C000
R07844	C05432	C000	C16274	C000
R07845	C16274	C000	C16275	C000
R07846	C05432	C000	C16277	C000
R07847	C16277	C000	C16278	C000
R07848	C16277	C000	C16279	C000
R07849	C16279	C000	C16280	C000
R07850	C05433	C000	C15981	C000
R07851	C15981	C000	C08601	C000
R07852	C05435	C000	C15935	C000
R07856	C05434	C000	C16291	C000
R07857	C02094	C000	C16340	C000
R07858	C16340	C000	C15943	C000
R07861	C06427	C000	C16300	C000
R07864	C06427	C000	C16321	C000
R07865	C16321	C000	C16324	C000
R07866	C16324	C000	C16325	C000
R07867	C16321	C000	C16320	C000
R07868	C16321	C16322	C16323	C000
R07870	C04785	C16310	C16311	C000
R07872	C16311	C000	C16309	C000
R07873	C12137	C000	C16297	C000
R07874	C12137	C000	C08725	C000
R07875	C16297	C000	C12640	C000
R07876	C08725	C000	C12640	C000
R07877	C12137	C000	C16305	C000
R07878	C08604	C000	C16306	C000
R07879	C12138	C000	C16307	C000
R07880	C08725	C000	C16349	C000
R07882	C08639	C000	C16350	C000
R07883	C16312	C000	C16351	C000
R07884	C12642	C000	C16288	C000
R07885	C12643	C000	C16289	C000
R07886	C16301	C000	C16290	C000
R07900	C08620	C000	C16292	C000
R07901	C16292	C000	C16293	C000
R07903	C12138	C000	C16315	C000
R07904	C16315	C000	C16294	C000
R07905	C16294	C000	C16295	C000
R07906	C16295	C000	C16296	C000
R07907	C16294	C000	C16296	C000
R07908	C05905	C000	C16298	C000
R07909	C16298	C000	C08639	C000
R07910	C12096	C000	C16299	C000
R07911	C12138	C000	C16312	C000
R07912	C16312	C000	C16314	C000
R07913	C16301	C000	C16304	C000
R07914	C16304	C000	C16303	C000
R07915	C16303	C000	C16302	C000
R07921	C13747	C000	C07481	C000
R07922	C16353	C000	C13747	C000
R07923	C16313	C000	C16354	C000
R07924	C16354	C000	C08641	C000
R07925	C16314	C000	C08641	C000
R07926	C12138	C000	C16367	C000
R07927	C12137	C000	C16368	C000
R07928	C08604	C000	C16369	C000
R07929	C12138	C000	C16370	C000
R07930	C08725	C000	C16371	C000
R07931	C08639	C000	C16372	C000
R07932	C12643	C000	C16373	C000
R07933	C16162	C000	C16163	C000
R07934	C16168	C16374	C01352	C000
R07935	C16375	C000	C16374	C000
R07936	C16375	C000	C16376	C00080
R07937	C16169	C000	C16376	C000
R07938	C12138	C000	C16301	C000
R07941	C16365	C000	C16366	C000
R07942	C16358	C000	C16359	C000
R07944	C16312	C000	C16313	C000
R07950	C16172	C16387	C01352	C000
R07951	C16388	C000	C16387	C000
R07952	C16388	C000	C16389	C00080
R07953	C16173	C00024	C16389	C000
R07978	C07480	C000	C16360	C000
R07979	C16353	C000	C16355	C000
R07984	C04226	C000	C16159	C000
R07985	C16159	C000	C16390	C000
R07986	C16390	C000	C02930	C000
R07987	C00540	C000	C16404	C000
R07988	C00323	C000	C15525	C000
R07989	C00406	C000	C16405	C000
R07990	C16404	C000	C09827	C000
R07991	C15525	C000	C05631	C000
R07992	C16405	C000	C09756	C000
R07993	C09827	C000	C09826	C000
R07994	C08650	C000	C08578	C000
R07995	C08578	C000	C09614	C000
R07996	C09762	C000	C09751	C000
R07997	C09614	C000	C01378	C000
R07998	C09751	C000	C16415	C000
R07999	C01378	C000	C09736	C000
R08000	C16415	C000	C09751	C000
R08001	C09736	C000	C01378	C000
R08002	C09762	C000	C09614	C000
R08003	C06561	C000	C16416	C000
R08004	C16416	C000	C16417	C000
R08006	C06561	C000	C16407	C000
R08007	C15525	C000	C16408	C000
R08008	C16407	C000	C16409	C000
R08009	C16408	C000	C16410	C000
R08010	C16408	C000	C16409	C000
R08012	C05631	C000	C09756	C000
R08013	C06561	C000	C16406	C000
R08020	C16392	C000	C16413	C000
R08021	C01709	C000	C16422	C000
R08022	C16422	C000	C09806	C000
R08026	C00509	C000	C01709	C000
R08028	C09826	C000	C16418	C000
R08029	C09827	C000	C16419	C000
R08031	C15525	C000	C16405	C000
R08032	C09751	C000	C01378	C000
R08037	C16392	C16393	C16412	C000
R08038	C16393	C000	C16411	C000
R08048	C16402	C000	C16414	C000
R08052	C00235	C000	C16426	C000
R08054	C16426	C000	C16429	C000
R08065	C16430	C000	C16445	C000
R08066	C16427	C000	C16431	C000
R08067	C16431	C000	C16447	C000
R08075	C00371	C00029	C16443	C000
R08076	C02029	C00029	C16448	C000
R08081	C09827	C000	C10028	C000
R08082	C09826	C000	C10044	C000
R08083	C09871	C000	C09847	C000
R08085	C11386	C000	C11384	C000
R08096	C11384	C000	C16462	C000
R08099	C09847	C000	C01499	C000
R08102	C08580	C000	C16486	C000
R08127	C04900	C000	C12632	C000
R08128	C12626	C000	C16490	C000
R08129	C00509	C000	C16492	C000
R08130	C16492	C000	C01460	C000
R08157	C05752	C000	C06423	C000
R08158	C05755	C000	C01571	C000
R08159	C05761	C000	C06424	C000
R08161	C05764	C000	C16520	C000
R08162	C16520	C000	C08362	C000
R08163	C04088	C000	C01530	C000
R08174	C00412	C000	C01530	C000
R08175	C02041	C000	C06425	C000
R08176	C00510	C000	C00712	C000
R08177	C02050	C000	C01595	C000
R08178	C16162	C000	C06427	C000
R08179	C16165	C000	C06428	C000
R08180	C16169	C000	C06429	C000
R08181	C03035	C000	C06426	C000
R08182	C03595	C000	C03242	C000
R08183	C02249	C000	C00219	C000
R08184	C16528	C000	C08281	C000
R08185	C16529	C000	C08320	C000
R08186	C16530	C000	C16526	C000
R08187	C16531	C000	C08316	C000
R08188	C16532	C000	C08323	C000
R08189	C16166	C000	C16513	C000
R08190	C16180	C000	C16525	C000
R08191	C16170	C000	C16527	C000
R08218	C00065	C000	C06481	C000
R08220	C12650	C000	C16635	C000
R08221	C16635	C000	C12739	C000
R08222	C12739	C000	C07649	C000
R08223	C06481	C000	C16638	C000
R08224	C16638	C000	C06482	C000
R08225	C12673	C000	C07649	C000
R08226	C07649	C000	C16630	C000
R08227	C16630	C000	C16631	C000
R08228	C16631	C000	C16632	C000
R08229	C07649	C000	C16633	C000
R08230	C07649	C000	C11736	C000
R08231	C07649	C000	C16634	C000
R08232	C16633	C000	C16634	C000
R08233	C11736	C000	C04242	C000
R08234	C06837	C02380	C16621	C000
R08235	C02380	C000	C16613	C000
R08236	C02380	C000	C16614	C000
R08237	C02380	C000	C04646	C000
R08238	C16614	C000	C16615	C000
R08239	C04646	C000	C16615	C000
R08240	C04646	C000	C16618	C000
R08241	C04646	C000	C16616	C000
R08242	C16616	C000	C16617	C000
R08243	C16617	C000	C04646	C000
R08244	C16618	C000	C16619	C000
R08245	C07648	C000	C16619	C000
R08246	C16619	C000	C16620	C000
R08248	C07054	C000	C07585	C000
R08249	C07585	C07447	C07446	C000
R08250	C07447	C000	C16622	C000
R08251	C07054	C07446	C05361	C000
R08252	C07446	C000	C16623	C000
R08253	C07054	C000	C16624	C000
R08254	C07054	C000	C16625	C000
R08255	C16641	C000	C11173	C000
R08256	C16641	C000	C16542	C000
R08257	C16641	C000	C16543	C000
R08258	C16543	C000	C11173	C000
R08259	C11173	C000	C11376	C000
R08260	C11376	C000	C11173	C000
R08261	C06174	C000	C16577	C000
R08262	C01516	C000	C16643	C000
R08263	C01516	C000	C16578	C000
R08264	C06174	C000	C16576	C000
R08265	C01516	C000	C11785	C000
R08266	C07108	C000	C16545	C000
R08267	C07108	C000	C05011	C000
R08268	C07108	C000	C16546	C000
R08269	C05011	C000	C16547	C000
R08270	C16546	C000	C16547	C000
R08271	C07108	C000	C16544	C000
R08272	C16546	C000	C16548	C000
R08273	C16645	C000	C16533	C000
R08274	C16546	C000	C16549	C000
R08275	C07888	C000	C07643	C000
R08276	C07888	C16550	C06754	C000
R08279	C07645	C07647	C01471	C000
R08280	C07645	C000	C11583	C000
R08281	C07645	C000	C16551	C000
R08282	C07645	C000	C07646	C000
R08283	C07645	C000	C07646	C000
R08284	C07646	C000	C16552	C000
R08285	C07047	C000	C16553	C000
R08286	C07047	C16550	C06754	C000
R08287	C07047	C16555	C06754	C000
R08288	C16553	C000	C16556	C000
R08289	C16556	C16559	C01471	C000
R08290	C16556	C000	C16558	C000
R08291	C16553	C000	C16554	C000
R08292	C16556	C000	C16557	C000
R08293	C07073	C000	C16561	C000
R08294	C07073	C000	C16560	C000
R08295	C16561	C000	C11004	C000
R08296	C16561	C000	C16569	C000
R08297	C16560	C000	C16572	C000
R08298	C16561	C000	C16572	C000
R08299	C16569	C000	C11004	C000
R08300	C07073	C000	C11004	C000
R08301	C11004	C000	C16570	C000
R08302	C11004	C000	C16571	C000
R08303	C07501	C000	C16584	C000
R08304	C07501	C000	C16582	C000
R08305	C07501	C000	C16586	C000
R08306	C16586	C000	C16587	C000
R08310	C16595	C000	C16596	C000
R08311	C16596	C000	C16591	C000
R08312	C06868	C000	C07496	C000
R08313	C06868	C000	C16602	C000
R08314	C07496	C000	C07495	C000
R08315	C16602	C000	C16603	C000
R08316	C16603	C000	C16606	C000
R08317	C06868	C000	C16601	C000
R08318	C16601	C000	C16604	C000
R08319	C16604	C000	C16605	C000
R08320	C16601	C000	C16603	C000
R08321	C07492	C000	C07493	C000
R08322	C07493	C000	C07495	C000
R08324	C07185	C000	C16648	C000
R08325	C07185	C000	C16649	C000
R08326	C07185	C000	C16650	C000
R08327	C07185	C000	C16651	C000
R08329	C16648	C000	C16656	C000
R08330	C16649	C000	C16655	C000
R08333	C16655	C000	C16657	C000
R08334	C16650	C000	C16658	C000
R08335	C16651	C000	C16652	C000
R08336	C07185	C000	C16653	C000
R08337	C07185	C000	C16654	C000
R08338	C16653	C000	C16651	C000
R08339	C07163	C000	C16659	C000
R08340	C16659	C000	C16660	C000
R08341	C08012	C000	C16661	C000
R08342	C16661	C000	C16662	C000
R08343	C07572	C000	C16608	C000
R08344	C07572	C000	C16607	C000
R08345	C16608	C000	C16609	C000
R08346	C07572	C000	C16612	C000
R08347	C16608	C000	C16612	C000
R08348	C16609	C000	C16612	C000
R08349	C16612	C000	C16610	C000
R08351	C16567	C000	C16566	C000
R08352	C00750	C00051	C16562	C000
R08353	C16562	C000	C16563	C000
R08354	C16565	C00051	C16566	C000
R08355	C16566	C000	C16567	C000
R08356	C16564	C000	C16563	C000
R08357	C16568	C000	C16567	C000
R08358	C05422	C02090	C00072	C03170
R08359	C01672	C000	C16565	C000
R08360	C16663	C000	C16664	C000
R08361	C02090	C16664	C16663	C03170
R08363	C16663	C000	C16664	C000
R08365	C06377	C000	C01097	C000
R08366	C01132	C000	C06376	C000
R08367	C02262	C000	C06377	C000
R08384	C16681	C000	C15493	C000
R08385	C16681	C000	C15493	C000
R08387	C00473	C000	C02075	C000
R08388	C02075	C000	C00899	C000
R08389	C00899	C000	C03455	C000
R08390	C00777	C000	C16679	C000
R08391	C00777	C000	C16680	C000
R08416	C16697	C000	C10173	C000
R08422	C06181	C000	C10171	C000
R08454	C16707	C000	C16713	C000
R08455	C16713	C000	C16714	C000
R08505	C00187	C000	C15610	C000
R08543	C00448	C000	C16286	C000
R08545	C00448	C000	C09672	C000
R08557	C00114	C000	C00576	C000
R08558	C00114	C000	C00576	C000
R08559	C02713	C000	C16698	C000
R08568	C16848	C00441	C16850	C000
R08574	C00255	C000	C00061	C000
R08576	C01005	C000	C17022	C000
R08577	C17022	C000	C03125	C000
R08578	C16138	C000	C17027	C000
R08583	C04268	C000	C11909	C000
R08584	C05306	C000	C05797	C000
R08586	C00251	C000	C16999	C000
R08587	C16999	C000	C17010	C000
R08588	C17010	C000	C17017	C000
R08593	C11927	C000	C11932	C000
R08594	C11932	C000	C18092	C000
R08595	C18092	C000	C11919	C000
R08596	C17018	C000	C00828	C000
R08598	C11931	C000	C11927	C000
R08604	C00398	C000	C17203	C000
R08605	C17203	C000	C02937	C000
R08606	C02937	C000	C00637	C000
R08609	C00463	C000	C00954	C000
R08615	C00167	C000	C00191	C000
R08623	C17211	C000	C17214	C000
R08624	C17214	C000	C17215	C000
R08627	C17216	C000	C17218	C000
R08628	C17218	C000	C17219	C000
R08631	C17220	C000	C17222	C000
R08634	C17222	C000	C17223	C000
R08640	C17224	C000	C17226	C000
R08641	C17226	C000	C17227	C000
R08644	C17228	C000	C17230	C000
R08645	C17230	C000	C17231	C000
R08655	C17235	C000	C17236	C000
R08656	C00082	C000	C04353	C000
R08659	C04353	C000	C17238	C000
R08660	C17238	C000	C17239	C000
R08661	C17239	C000	C17240	C000
R08662	C17240	C000	C08426	C000
R08670	C17217	C000	C17245	C000
R08671	C17248	C000	C08409	C000
R08672	C17221	C000	C17246	C000
R08673	C17225	C000	C17249	C000
R08674	C17229	C000	C17251	C000
R08675	C17233	C000	C17253	C000
R08691	C00448	C000	C17277	C000
R08695	C00448	C000	C09666	C000
R08696	C00448	C000	C09665	C000
R08699	C02218	C000	C00506	C000
R08704	C04089	C000	C17328	C000
R08705	C17328	C000	C02199	C000
R08706	C04573	C000	C13952	C000
R08708	C04297	C000	C17326	C000
R08709	C17326	C000	C17327	C000
R08710	C17326	C000	C17327	C000
R08711	C04297	C000	C01788	C000
R08721	C15518	C000	C17331	C000
R08723	C15520	C000	C17332	C000
R08724	C06341	C000	C17336	C000
R08725	C17336	C000	C17337	C000
R08726	C15610	C000	C17333	C000
R08727	C17333	C000	C17335	C000
R08728	C17335	C000	C17337	C000
R08744	C00037	C05337	C05466	C000
R08779	C05893	C000	C17550	C000
R08780	C17550	C000	C17549	C000
R08782	C00544	C04145	C17570	C000
R08783	C17570	C000	C10385	C000
R08784	C09844	C000	C03092	C000
R08787	C02105	C000	C17592	C000
R08788	C05178	C000	C17592	C000
R08789	C03329	C000	C02915	C000
R08794	C06517	C000	C05202	C000
R08795	C02890	C000	C05315	C000
R08808	C17740	C000	C17742	C000
R08809	C17741	C000	C17742	C000
R08813	C10443	C000	C17749	C000
R08814	C17749	C000	C17750	C000
R08816	C05604	C000	C17751	C000
R08817	C17751	C000	C17752	C000
R08818	C17752	C08538	C08537	C000
R08819	C08537	C000	C08542	C000
R08820	C17751	C08538	C08540	C000
R08821	C08538	C05604	C08539	C000
R08823	C08540	C000	C08552	C000
R08824	C08540	C000	C08537	C000
R08827	C00355	C08538	C08543	C000
R08830	C08539	C000	C08544	C000
R08831	C05587	C08538	C17754	C000
R08832	C03758	C000	C17755	C000
R08833	C17755	C000	C17756	C000
R08834	C17756	C08538	C17757	C000
R08836	C00355	C000	C17758	C000
R08837	C17758	C000	C08538	C000
R08840	C15791	C000	C17733	C000
R08846	C00355	C000	C10447	C000
R08847	C10447	C000	C01207	C000
R08848	C00822	C000	C17935	C000
R08862	C06451	C000	C06452	C000
R08863	C06452	C000	C06454	C000
R08881	C02798	C000	C17941	C000
R08882	C17941	C000	C17942	C000
R08883	C03167	C000	C17940	C000
R08884	C03167	C000	C17944	C000
R08885	C03167	C000	C17960	C000
R08886	C03167	C000	C17961	C000
R08927	C11930	C000	C18029	C000
R08928	C18029	C000	C18030	C000
R08929	C18030	C000	C18031	C000
R08930	C11922	C000	C18032	C000
R08931	C18032	C000	C18033	C000
R08932	C18033	C000	C18034	C000
R08935	C11907	C000	C03319	C000
R08937	C00169	C03415	C18048	C000
R08941	C00187	C000	C18043	C000
R08942	C01953	C000	C18044	C000
R08943	C01953	C000	C18038	C000
R08945	C05284	C000	C18075	C000
R08949	C03205	C000	C01780	C000
R08953	C01780	C000	C18039	C000
R08954	C03205	C000	C18040	C000
R08955	C18040	C000	C13713	C000
R08957	C03681	C000	C13712	C000
R08958	C03681	C000	C18041	C000
R08959	C13712	C000	C18042	C000
R08960	C18041	C000	C18042	C000
R08961	C01227	C000	C18045	C000
R08963	C03917	C000	C03852	C000
R08972	C15772	C000	C18062	C000
R08973	C18062	C000	C04831	C000
R08977	C00187	C000	C18043	C000
R08978	C01953	C000	C18044	C000
R08980	C05284	C000	C18075	C000
R08983	C00223	C00315	C18069	C000
R08984	C18069	C000	C18070	C000
R08985	C18070	C000	C18071	C000
R08986	C18071	C000	C18072	C000
R08987	C18072	C000	C18073	C000
R08994	C05490	C000	C05477	C000
R08995	C00735	C000	C05284	C000
R09034	C03819	C000	C01194	C000
R09035	C18125	C000	C02737	C000
R09036	C18126	C000	C00344	C000
R09037	C18129	C000	C05980	C000
R09038	C05980	C000	C18129	C000
R09039	C03993	C000	C00156	C000
R09045	C10793	C000	C18135	C000
R09046	C18135	C000	C18134	C000
R09048	C01672	C000	C18158	C000
R09049	C18158	C000	C10772	C000
R09052	C06181	C000	C01746	C000
R09053	C02139	C000	C18152	C000
R09054	C18152	C000	C18153	C000
R09055	C18153	C000	C18155	C000
R09056	C18155	C000	C18156	C000
R09057	C18156	C000	C11243	C000
R09058	C18155	C000	C11242	C000
R09059	C02139	C000	C18154	C000
R09060	C18154	C000	C18153	C000
R09061	C02139	C000	C18157	C000
R09062	C18157	C000	C18160	C000
R09063	C18160	C000	C18161	C000
R09064	C18161	C000	C18163	C000
R09065	C18160	C000	C18162	C000
R09072	C00641	C000	C18168	C000
R09073	C18168	C000	C18169	C000
R09078	C00741	C000	C01769	C000
R09079	C00441	C00134	C18172	C000
R09080	C00441	C00986	C18174	C000
R09081	C18172	C000	C00315	C000
R09082	C18174	C000	C03375	C000
R09083	C01847	C000	C03114	C000
R09092	C04832	C03576	C04628	C000
R09095	C11903	C000	C11904	C000
R09097	C00479	C000	C00100	C000
R09100	C00197	C000	C00354	C000
R09107	C15532	C000	C00327	C000
R09151	C06790	C000	C00048	C000
R09186	C03826	C000	C00433	C000
R09244	C16826	C000	C18321	C000
R09255	C00406	C00179	C18325	C000
R09256	C00223	C00134	C18326	C000
