# Supplementary material for: Spatial localization of the first and last enzymes effectively connects active metabolic pathways in bacteria
Source: BMC Syst Biol. 2014 Dec 14;8:131. doi: 10.1186/s12918-014-0131-1 (PMC4279816; doi:10.1186/s12918-014-0131-1)
Supplement: Additional file 10: Text S6. — RL Definition of Right-Left reactions by compound C-number. The first two columns are the reactants and the last two columns are the products. C000 is a placeholder for the absence of compound. [file 12918_2014_131_MOESM10_ESM.txt]

R00021	C00025	C0000	C00064	C0000
R00790	C00014	C0000	C00088	C0000
R05712	C00014	C0000	C00088	C0000
R00540	C00014	C0000	C00726	C0000
R00021	C00025	C0000	C00064	C0000
R00093	C00025	C0000	C00064	C0000
R00114	C00025	C0000	C00064	C0000
R01221	C00037	C0000	C00014	C0000
R00791	C00088	C0000	C00244	C0000
R01106	C00088	C0000	C00244	C0000
R00799	C00088	C0000	C01837	C0000
R02203	C00408	C0000	C04092	C0000
R02317	C00450	C0000	C04076	C0000
R00783	C00533	C0000	C00088	C0000
R02804	C00697	C0000	C00887	C0000
R02832	C00729	C0000	C00783	C0000
R00787	C01358	C0000	C00088	C0000
R00789	C01358	C0000	C00088	C0000
R03596	C01528	C0000	C05684	C0000
R03597	C01528	C0000	C05684	C0000
R03600	C01528	C0000	C05684	C0000
R05520	C01912	C0000	C06616	C0000
R03279	C03739	C0000	C01147	C0000
R03363	C04549	C0000	C01194	C0000
R01342	C05167	C0000	C00014	C0000
R01370	C05607	C0000	C00166	C0000
R01371	C05607	C0000	C00166	C0000
R04927	C05684	C0000	C05686	C0000
R05771	C11519	C0000	C11520	C0000
R06621	C12313	C0000	C01147	C0000
