# Supplementary material for: Spatial localization of the first and last enzymes effectively connects active metabolic pathways in bacteria
Source: BMC Syst Biol. 2014 Dec 14;8:131. doi: 10.1186/s12918-014-0131-1 (PMC4279816; doi:10.1186/s12918-014-0131-1)
Supplement: Additional file 11: Text S2. — Loc genes b-numbers for localized genes. [file 12918_2014_131_MOESM11_ESM.txt]

b0030
, b0033
, b0039
, b0060
, b0061
, b0074
, b0090
, b0114
, b0152
, b0171
, b0180
, b0222
, b0242
, b0243
, b0273
, b0297
, b0312
, b0314
, b0315
, b0333
, b0334
, b0337
, b0339
, b0342
, b0349
, b0350
, b0352
, b0355
, b0366
, b0368
, b0394
, b0404
, b0420
, b0423
, b0437
, b0438
, b0446
, b0452
, b0459
, b0472
, b0480
, b0509
, b0512
, b0588
, b0605
, b0627
, b0636
, b0651
, b0662
, b0674
, b0675
, b0677
, b0703
, b0723
, b0726
, b0754
, b0757
, b0765
, b0809
, b0870
, b0871
, b0882
, b0895
, b1004
, b1019
, b1022
, b1086
, b1109
, b1131
, b1158
, b1210
, b1236
, b1241
, b1253
, b1263
, b1288
, b1298
, b1302
, b1304
, b1306
, b1307
, b1315
, b1317
, b1337
, b1378
, b1380
, b1387
, b1415
, b1444
, b1456
, b1475
, b1488
, b1524
, b1539
, b1584
, b1615
, b1617
, b1619
, b1627
, b1629
, b1632
, b1640
, b1662
, b1704
, b1734
, b1747
, b1764
, b1767
, b1783
, b1800
, b1832
, b1852
, b1854
, b1860
, b1879
, b1882
, b1883
, b1884
, b1887
, b1888
, b1912
, b1914
, b1941
, b1942
, b2019
, b2066
, b2137
, b2153
, b2168
, b2232
, b2247
, b2291
, b2297
, b2301
, b2303
, b2311
, b2316
, b2388
, b2407
, b2488
, b2498
, b2501
, b2502
, b2565
, b2580
, b2615
, b2661
, b2662
, b2721
, b2744
, b2751
, b2758
, b2759
, b2765
, b2913
, b2918
, b2920
, b2924
, b2927
, b2930
, b2937
, b2938
, b2942
, b2947
, b3001
, b3058
, b3176
, b3189
, b3197
, b3210
, b3225
, b3255
, b3397
, b3429
, b3430
, b3431
, b3583
, b3591
, b3616
, b3634
, b3648
, b3650
, b3652
, b3700
, b3713
, b3723
, b3770
, b3772
, b3774
, b3779
, b3831
, b3833
, b3843
, b3846
, b3868
, b3882
, b3903
, b3915
, b3916
, b3925
, b3946
, b3956
, b3960
, b3988
, b4015
, b4024
, b4052
, b4072
, b4090
, b4105
, b4131
, b4160
, b4226
, b4233
, b4267
, b4384
, b4386
, b4512
, b4517
