# Supplementary material for: Spatial localization of the first and last enzymes effectively connects active metabolic pathways in bacteria
Source: BMC Syst Biol. 2014 Dec 14;8:131. doi: 10.1186/s12918-014-0131-1 (PMC4279816; doi:10.1186/s12918-014-0131-1)
Supplement: Additional file 12: Text S3. — Loc reactions R-numbers for reactions catalyzed by enzymes from genes defined in Text S2_Loc_genes. [file 12918_2014_131_MOESM12_ESM.txt]

R00014
R00066
R00158
R00177
R00183
R00200
R00230
R00239
R00256
R00289
R00299
R00375
R00376
R00377
R00378
R00408
R00412
R00428
R00430
R00483
R00485
R00497
R00511
R00513
R00516
R00517
R00519
R00527
R00529
R00566
R00575
R00578
R00621
R00704
R00713
R00714
R00742
R00750
R00751
R00754
R00832
R00867
R00908
R00921
R00931
R00962
R00963
R00964
R00966
R00967
R00968
R00970
R00974
R01054
R01071
R01073
R01083
R01092
R01126
R01138
R01154
R01157
R01175
R01213
R01227
R01279
R01333
R01398
R01411
R01478
R01513
R01548
R01549
R01569
R01579
R01600
R01623
R01648
R01664
R01700
R01745
R01747
R01786
R01801
R01825
R01826
R01858
R01880
R01933
R01940
R01968
R02059
R02071
R02088
R02091
R02096
R02097
R02124
R02297
R02320
R02323
R02327
R02332
R02371
R02372
R02425
R02549
R02565
R02566
R02601
R02603
R02719
R02728
R02736
R02922
R03145
R03193
R03236
R03244
R03270
R03313
R03316
R03346
R03409
R03504
R03595
R03774
R03777
R03857
R03920
R03990
R04109
R04286
R04386
R04424
R04429
R04549
R04558
R04559
R04639
R04724
R04751
R04754
R04880
R04929
R04955
R04958
R04961
R04966
R04969
R04979
R04985
R04986
R04988
R04989
R05046
R05048
R05133
R05134
R05233
R05234
R05298
R05320
R05636
R05645
R05646
R05850
R05864
R06146
R06171
R06786
R06787
R06789
R06859
R06917
R06927
R07419
R07661
R07764
R07818
R08014
R08017
R08042
R08549
R08572
R08769
R08773
R08774
R08775
